# Supplementary material for: Do economic shocks spread randomly?: A topological study of the global contagion network
Source: PLoS One. 2020 Sep 4;15(9):e0238626. doi: 10.1371/journal.pone.0238626 (PMC7473515; doi:10.1371/journal.pone.0238626)
Supplement: S1 Table — These data sheets contain the original data on GDP growth rates. They also present additional data processing steps and present auxiliary information about the data handling process. The content and short description can be found on the first data sheet. (XLSX) [file pone.0238626.s002.xlsx]

## Sheet: Description
	Worksheet name	Description
	Info	Information about the downloaded data
	Time Windows	Information about the time windows (initial and final quarters and crisis periods)
	Y Long	Original real GDP growth rates for the Long dataset (25 countries)
	Ylevel Long	Constructed GDP level series for the Long dataset (25 countries)
	Stationarity test Long	KPSS and ADF test results for the whole time series and all time windos separately with summary statistics - Long dataset (25 countries)
	Y Short	Original real GDP growth rates for the Short dataset (42 countries)
	Ylevel Short	Constructed GDP level series for the Short dataset (42 countries)
	Stationarity test Short	KPSS and ADF test results for the whole time series and all time windos separately with summary statistics - Short dataset (42 countries)

## Sheet: Info
OECD (2020), Gross domestic product (GDP) (indicator). doi: 10.1787/dc2f7aec-en (Accessed on 05 February 2020)
Source: OECD National Accounts Statistics: Quarterly National Accounts
Percentage change, previous period
Gross domestic product (GDP) is the standard measure of the value added created through the production of goods and services in a country during a certain period. As such, it also measures the income earned from that production, or the total amount spent on final goods and services (less imports). While GDP is the single most important indicator to capture economic activity, it falls short of pro…

## Sheet: Time windows
Long dataset (25 countries)				Short dataset (42 countries)
#	From	To	Crises	#	From	To	Crises
1	1961-Q2	1974-Q1		1	1996-Q3	2009-Q2	Financial crisis of 2008
2	1961-Q3	1974-Q2		2	1996-Q4	2009-Q3	Financial crisis of 2008
3	1961-Q4	1974-Q3		3	1997-Q1	2009-Q4
4	1962-Q1	1974-Q4		4	1997-Q2	2010-Q1
5	1962-Q2	1975-Q1		5	1997-Q3	2010-Q2
6	1962-Q3	1975-Q2		6	1997-Q4	2010-Q3
7	1962-Q4	1975-Q3		7	1998-Q1	2010-Q4
8	1963-Q1	1975-Q4		8	1998-Q2	2011-Q1
9	1963-Q2	1976-Q1		9	1998-Q3	2011-Q2
10	1963-Q3	1976-Q2		10	1998-Q4	2011-Q3
11	1963-Q4	1976-Q3		11	1999-Q1	2011-Q4
12	1964-Q1	1976-Q4		12	1999-Q2	2012-Q1
13	1964-Q2	1977-Q1		13	1999-Q3	2012-Q2
14	1964-Q3	1977-Q2		14	1999-Q4	2012-Q3
15	1964-Q4	1977-Q3		15	2000-Q1	2012-Q4
16	1965-Q1	1977-Q4		16	2000-Q2	2013-Q1
17	1965-Q2	1978-Q1		17	2000-Q3	2013-Q2
18	1965-Q3	1978-Q2		18	2000-Q4	2013-Q3
19	1965-Q4	1978-Q3		19	2001-Q1	2013-Q4
20	1966-Q1	1978-Q4		20	2001-Q2	2014-Q1
21	1966-Q2	1979-Q1		21	2001-Q3	2014-Q2
22	1966-Q3	1979-Q2	Oil crisis 2	22	2001-Q4	2014-Q3
23	1966-Q4	1979-Q3		23	2002-Q1	2014-Q4
24	1967-Q1	1979-Q4		24	2002-Q2	2015-Q1
25	1967-Q2	1980-Q1		25	2002-Q3	2015-Q2
26	1967-Q3	1980-Q2		26	2002-Q4	2015-Q3
27	1967-Q4	1980-Q3		27	2003-Q1	2015-Q4
28	1968-Q1	1980-Q4		28	2003-Q2	2016-Q1
29	1968-Q2	1981-Q1		29	2003-Q3	2016-Q2
30	1968-Q3	1981-Q2		30	2003-Q4	2016-Q3
31	1968-Q4	1981-Q3		31	2004-Q1	2016-Q4
32	1969-Q1	1981-Q4		32	2004-Q2	2017-Q1
33	1969-Q2	1982-Q1		33	2004-Q3	2017-Q2
34	1969-Q3	1982-Q2		34	2004-Q4	2017-Q3
35	1969-Q4	1982-Q3	Latin-american crisis	35	2005-Q1	2017-Q4
36	1970-Q1	1982-Q4		36	2005-Q2	2018-Q1
37	1970-Q2	1983-Q1		37	2005-Q3	2018-Q2
38	1970-Q3	1983-Q2		38	2005-Q4	2018-Q3
39	1970-Q4	1983-Q3		39	2006-Q1	2018-Q4
40	1971-Q1	1983-Q4		40	2006-Q2	2019-Q1
41	1971-Q2	1984-Q1		41	2006-Q3	2019-Q2
42	1971-Q3	1984-Q2		42	2006-Q4	2019-Q3
43	1971-Q4	1984-Q3
44	1972-Q1	1984-Q4
45	1972-Q2	1985-Q1
46	1972-Q3	1985-Q2
47	1972-Q4	1985-Q3
48	1973-Q1	1985-Q4
49	1973-Q2	1986-Q1
50	1973-Q3	1986-Q2
51	1973-Q4	1986-Q3
52	1974-Q1	1986-Q4
53	1974-Q2	1987-Q1
54	1974-Q3	1987-Q2
55	1974-Q4	1987-Q3
56	1975-Q1	1987-Q4
57	1975-Q2	1988-Q1
58	1975-Q3	1988-Q2
59	1975-Q4	1988-Q3
60	1976-Q1	1988-Q4
61	1976-Q2	1989-Q1
62	1976-Q3	1989-Q2
63	1976-Q4	1989-Q3
64	1977-Q1	1989-Q4
65	1977-Q2	1990-Q1
66	1977-Q3	1990-Q2
67	1977-Q4	1990-Q3
68	1978-Q1	1990-Q4
69	1978-Q2	1991-Q1
70	1978-Q3	1991-Q2
71	1978-Q4	1991-Q3
72	1979-Q1	1991-Q4
73	1979-Q2	1992-Q1
74	1979-Q3	1992-Q2
75	1979-Q4	1992-Q3
76	1980-Q1	1992-Q4
77	1980-Q2	1993-Q1
78	1980-Q3	1993-Q2
79	1980-Q4	1993-Q3
80	1981-Q1	1993-Q4
81	1981-Q2	1994-Q1
82	1981-Q3	1994-Q2
83	1981-Q4	1994-Q3
84	1982-Q1	1994-Q4
85	1982-Q2	1995-Q1
86	1982-Q3	1995-Q2
87	1982-Q4	1995-Q3
88	1983-Q1	1995-Q4	Mexico peso crisis
89	1983-Q2	1996-Q1
90	1983-Q3	1996-Q2
91	1983-Q4	1996-Q3
92	1984-Q1	1996-Q4
93	1984-Q2	1997-Q1
94	1984-Q3	1997-Q2
95	1984-Q4	1997-Q3
96	1985-Q1	1997-Q4
97	1985-Q2	1998-Q1
98	1985-Q3	1998-Q2	East Asian crisis
99	1985-Q4	1998-Q3
100	1986-Q1	1998-Q4
101	1986-Q2	1999-Q1
102	1986-Q3	1999-Q2
103	1986-Q4	1999-Q3	Russian and Brasilian crisis
104	1987-Q1	1999-Q4
105	1987-Q2	2000-Q1
106	1987-Q3	2000-Q2
107	1987-Q4	2000-Q3	Dotcom criris
108	1988-Q1	2000-Q4
109	1988-Q2	2001-Q1
110	1988-Q3	2001-Q2
111	1988-Q4	2001-Q3
112	1989-Q1	2001-Q4
113	1989-Q2	2002-Q1
114	1989-Q3	2002-Q2
115	1989-Q4	2002-Q3
116	1990-Q1	2002-Q4
117	1990-Q2	2003-Q1
118	1990-Q3	2003-Q2
119	1990-Q4	2003-Q3
120	1991-Q1	2003-Q4
121	1991-Q2	2004-Q1
122	1991-Q3	2004-Q2
123	1991-Q4	2004-Q3
124	1992-Q1	2004-Q4
125	1992-Q2	2005-Q1
126	1992-Q3	2005-Q2
127	1992-Q4	2005-Q3
128	1993-Q1	2005-Q4
129	1993-Q2	2006-Q1
130	1993-Q3	2006-Q2
131	1993-Q4	2006-Q3
132	1994-Q1	2006-Q4
133	1994-Q2	2007-Q1
134	1994-Q3	2007-Q2
135	1994-Q4	2007-Q3
136	1995-Q1	2007-Q4
137	1995-Q2	2008-Q1
138	1995-Q3	2008-Q2
139	1995-Q4	2008-Q3	Financial crisis of 2008
140	1996-Q1	2008-Q4	Financial crisis of 2008
141	1996-Q2	2009-Q1	Financial crisis of 2008
142	1996-Q3	2009-Q2	Financial crisis of 2008
143	1996-Q4	2009-Q3	Financial crisis of 2008
144	1997-Q1	2009-Q4
145	1997-Q2	2010-Q1
146	1997-Q3	2010-Q2
147	1997-Q4	2010-Q3
148	1998-Q1	2010-Q4
149	1998-Q2	2011-Q1
150	1998-Q3	2011-Q2
151	1998-Q4	2011-Q3
152	1999-Q1	2011-Q4
153	1999-Q2	2012-Q1
154	1999-Q3	2012-Q2
155	1999-Q4	2012-Q3
156	2000-Q1	2012-Q4
157	2000-Q2	2013-Q1
158	2000-Q3	2013-Q2
159	2000-Q4	2013-Q3
160	2001-Q1	2013-Q4
161	2001-Q2	2014-Q1
162	2001-Q3	2014-Q2
163	2001-Q4	2014-Q3
164	2002-Q1	2014-Q4
165	2002-Q2	2015-Q1
166	2002-Q3	2015-Q2
167	2002-Q4	2015-Q3
168	2003-Q1	2015-Q4
169	2003-Q2	2016-Q1
170	2003-Q3	2016-Q2
171	2003-Q4	2016-Q3
172	2004-Q1	2016-Q4
173	2004-Q2	2017-Q1
174	2004-Q3	2017-Q2
175	2004-Q4	2017-Q3
176	2005-Q1	2017-Q4
177	2005-Q2	2018-Q1
178	2005-Q3	2018-Q2
179	2005-Q4	2018-Q3
180	2006-Q1	2018-Q4
181	2006-Q2	2019-Q1
182	2006-Q3	2019-Q2
183	2006-Q4	2019-Q3

## Sheet: Y Long
TimeWindow	AUS	AUT	BEL	CAN	CHE	DEU	DNK	ESP	FIN	FRA	GBR	GRC	IRL	ISL	ITA	JPN	KOR	LUX	MEX	NLD	NOR	PRT	SWE	USA	ZAF
1961-Q2	-1.09762	-0.349959	1.16716	2.52932	1.35557	-0.539334	1.80029	4.44113	0.737143	1.60033	0.437242	2.99015	1.28223	-0.361198	2.11549	2.13138	4.31642	1.03195	0.954347	-1.39306	1.62128	1.53226	0.363512	1.69748	-0.436987
1961-Q3	-0.715607	1.25645	1.27574	2.40929	1.24213	2.05251	1.81906	2.04248	0.514003	1.59222	-0.508876	1.2604	0.967543	0.979254	2.33064	1.91891	-1.82525	0.610606	1.00754	0.117012	1.17408	1.59698	1.38671	1.91964	2.23362
1961-Q4	1.13918	0.227988	1.38107	1.39682	1.95804	0.455605	1.83618	2.82171	2.26131	1.69902	-0.173696	-0.503747	0.635146	2.38921	1.91315	4.58797	1.29704	0.165051	1.05733	1.6052	0.743972	1.65839	0.50326	1.96111	0.909
1962-Q1	2.8068	1.46331	1.34694	2.65018	0.575396	1.47335	1.85187	2.36559	1.34684	1.80028	0.435365	-0.505157	0.623615	2.32488	1.47994	1.3424	1.99193	0.160319	1.03875	2.72094	0.325072	1.71639	0.27719	1.7836	2.58658
1962-Q2	1.91508	-0.021812	1.32227	0.735856	1.15519	1.04234	1.12335	2.32618	-2.53356	1.61568	0.970165	-0.501022	0.616917	2.24361	1.07664	1.39808	-1.86817	0.16172	1.01864	2.08797	0.498362	1.62588	1.76105	0.903672	0.640571
1962-Q3	0.809857	0.839158	1.11633	1.31688	1.37074	2.39521	0.423811	2.44901	1.95245	1.43979	0.597242	1.28949	0.962294	2.41455	0.60037	1.22184	2.92745	0.423165	1.40249	3.14756	0.669292	1.53934	2.44721	1.22851	1.95203
1962-Q4	1.79539	0.090983	0.896895	2.03744	0.645239	-0.216174	-0.262186	0.268262	1.77815	1.2518	-0.353459	3.16425	1.31818	2.57351	1.50159	2.08962	2.88002	0.698328	1.79142	-0.341937	0.837129	1.45639	0.824052	0.328861	1.28086
1963-Q1	2.30857	0.367611	0.881896	0.60711	-0.905599	-3.49803	-0.948882	5.75295	-0.934115	-1.6658	0.458141	3.04926	1.28956	2.48509	0.663828	1.3667	5.85939	0.696456	1.75078	-6.27286	1.00104	1.37669	-1.0274	1.0916	1.32274
1963-Q2	-1.30255	2.91528	0.866731	1.46235	3.83538	4.48441	0.138766	0.08289	1.98246	4.46547	4.33648	2.92836	1.26361	2.40824	2.7414	2.94345	-2.35856	0.677529	1.70151	8.94036	1.05742	1.41194	3.82382	1.12212	2.64423
1963-Q3	4.10386	1.08749	1.44975	0.777884	2.22874	3.46925	1.23379	2.15774	1.04476	3.2988	0.473232	2.36708	1.12153	2.52148	1.64131	2.93239	3.29507	1.56983	2.35373	2.40253	1.11193	1.44541	1.85455	2.19843	2.63917
1963-Q4	2.14269	2.03874	2.0445	3.13873	1.08648	0.483966	2.3006	1.86164	2.11616	0.311287	2.28447	1.79696	0.968148	2.62183	1.02841	3.44552	0.093359	2.4832	2.99867	2.10575	1.16463	1.47725	0.877163	0.655596	1.76217
1964-Q1	-0.159554	1.00606	1.98769	2.48065	0.124763	1.37591	3.3064	0.565485	1.26261	1.8826	0.588959	1.74543	0.946944	2.52964	1.48228	3.18941	5.97053	2.40389	2.88723	1.33737	1.21533	1.50742	2.47756	2.10828	1.87309
1964-Q2	2.46787	1.4479	1.94329	0.368547	3.52625	1.22178	2.60949	1.64801	0.867411	0.958921	1.77065	1.71597	0.939508	2.46476	-1.01188	2.41249	-2.87487	2.34066	2.79908	0.864345	1.28977	1.69271	0.541844	1.08871	1.80987
1964-Q3	0.620006	0.900528	1.34434	1.04206	-0.546061	1.03909	1.96707	0.751293	1.60495	1.22626	0.397641	2.15762	0.720306	1.99052	-0.168904	1.54436	6.8054	1.26676	2.10163	1.88945	1.36121	1.86885	1.99575	1.5623	0.939569
1964-Q4	2.84335	2.85433	0.747162	0.539892	-0.611582	1.36034	1.36417	2.17416	-0.64069	0.903739	1.50597	2.59261	0.496768	1.52631	-0.418483	1.25066	4.01955	0.198349	1.42246	1.04979	1.42961	2.03504	1.07015	0.308893	2.92427
1965-Q1	0.83881	-1.03172	0.733465	3.14791	2.48587	1.63656	0.788471	2.12816	3.22625	0.221995	-0.272873	2.50826	0.487566	1.49651	1.35015	0.813162	1.27857	0.191471	1.39049	2.88756	1.49493	2.19102	1.97092	2.41976	1.924
1965-Q2	1.56811	0.528129	0.724151	0.958021	0.120877	1.57807	0.738906	0.42662	1.3829	2.48809	0.080591	2.42512	0.483869	1.457	1.99383	1.24885	0.226093	0.194236	1.36065	-1.02204	1.24123	1.75054	-0.739413	1.26327	0.967394
1965-Q3	-0.291893	2.02129	0.736433	1.36182	1.05956	0.665876	0.690386	1.01803	1.22278	1.44502	0.835135	1.91783	0.229257	2.11699	1.33206	2.26597	-0.790992	0.275606	1.47594	0.899899	0.997207	1.33373	-0.102962	2.22327	-0.315747
1965-Q4	0.24194	0.449598	0.745097	2.45955	-0.261584	0.598452	0.642869	2.98939	-0.701596	1.39221	0.614402	1.39641	-0.042737	2.77548	1.50235	1.55391	2.33237	0.360587	1.58658	2.673	0.760749	0.934595	1.98943	2.30404	1.66332
1966-Q1	-0.288421	3.19667	0.732866	1.91422	-1.34632	1.81592	0.596231	-0.680518	-0.912944	0.902206	0.169625	1.35696	-0.038761	2.66527	0.967116	2.67642	6.12907	0.354313	1.5457	-2.72116	0.530171	0.547837	1.38338	2.43423	1.40434
1966-Q2	1.37003	-0.12344	0.722237	2.11998	5.13042	0.307485	0.681159	5.16753	2.0591	1.51252	0.590446	1.33647	-0.042144	2.5877	1.42429	3.91258	6.19384	0.352207	1.51298	2.95184	0.945991	0.890695	-0.659782	0.341617	1.08824
1966-Q3	2.82719	0.27664	0.867684	-0.023977	-1.25623	0.122677	0.764393	1.98369	1.07388	1.14043	0.310642	1.34215	0.736524	1.04634	2.82501	2.43144	-1.7287	0.118505	1.45355	2.05165	1.35179	1.22559	-2.56028	0.846905	1.47329
1966-Q4	0.654855	0.889976	1.01504	1.22333	1.15062	-1.56154	0.845813	0.270897	3.07103	0.545947	-0.417973	1.34077	1.55585	-0.538181	0.479192	1.99828	1.33117	-0.131479	1.38476	0.328501	1.74289	1.54939	5.06697	0.820372	0.329041
1967-Q1	3.90241	0.876897	0.99532	-0.21992	2.80519	-0.497729	0.925142	0.275493	-1.29888	1.71364	1.35585	1.30983	1.52745	-0.557784	1.99507	2.65018	3.37004	-0.12891	1.35318	1.36412	2.11515	1.85922	1.06074	0.885587	3.63552
1967-Q2	-0.140997	0.856198	0.978753	2.1042	-0.979198	-0.312579	0.875757	1.20143	0.829483	1.09458	1.40798	1.28463	1.48457	-0.535664	2.15087	2.69015	2.08796	-0.129737	1.32562	1.02258	1.54868	2.13693	0.335867	0.061271	0.158926
1967-Q3	1.88002	-0.65889	0.954276	0.357784	-1.16309	2.41459	0.827583	1.71524	-0.603823	0.95619	0.457861	1.40885	1.85837	-1.18013	1.54106	3.46764	4.13962	0.35421	1.64675	1.66257	1.01032	2.39743	-1.59745	0.946133	5.02834
1967-Q4	0.867553	1.61012	0.923408	0.404637	0.513219	1.28593	0.780553	-0.719103	-0.607758	0.974727	0.492113	1.52923	2.22963	-1.88327	1.97595	1.93325	0.660321	0.868292	1.96718	0.912322	0.490642	2.63928	2.33161	0.75402	-1.81575
1968-Q1	-0.890384	1.26431	0.908429	0.829092	1.58853	1.1703	0.734582	2.13395	1.01689	2.90962	3.66266	1.49691	2.16292	-1.90136	0.243127	2.38597	6.36325	0.864826	1.91298	3.30585	-0.018835	2.86178	-1.6841	2.03949	1.64187
1968-Q2	3.85006	1.1827	0.89686	2.71764	0.553384	0.77728	1.08218	3.03402	1.62389	-7.58096	-0.392583	1.46789	2.11172	-1.93554	2.09466	3.41193	1.47181	0.84429	1.87252	0.110424	0.396581	1.94133	5.49546	1.67081	0.443369
1968-Q3	1.32127	1.81136	1.3318	1.36772	2.76179	2.19519	1.41976	0.806297	0.277279	11.3732	1.98668	2.08982	1.81061	-0.593857	2.40444	2.26397	5.13213	2.02406	1.58413	0.596632	0.808763	1.0795	0.726611	0.774972	1.07933
1968-Q4	3.72849	0.895835	1.77045	1.38083	2.43207	1.50943	1.74417	4.05341	1.87517	1.02459	0.381215	2.70448	1.51392	0.852386	2.34095	5.69755	-1.70663	3.19828	1.29797	3.34447	1.21276	0.251935	-0.542023	0.393303	1.89061
1969-Q1	-0.69309	0.973635	1.73025	1.30809	-2.39351	2.51644	2.05267	3.54801	4.8898	0.183745	-0.22786	2.61659	1.47588	0.850857	1.56616	0.879461	5.11099	3.07191	1.27384	0.365412	1.60374	-0.591963	-0.433192	1.56511	0.718688
1969-Q2	1.98199	1.89234	1.68223	0.492845	3.5186	1.28309	1.54774	-0.33786	0.942349	2.45304	0.779284	2.52435	1.44566	0.824551	1.80575	2.91166	3.45241	2.9579	1.24456	1.56581	1.20089	-0.183559	2.6426	0.304007	-0.084331
1969-Q3	1.65413	2.40603	1.67265	1.0737	4.15856	2.14826	1.06755	1.86545	2.77207	0.945384	0.556446	2.23475	0.9937	1.23911	0.239159	2.39542	8.06146	1.48348	1.55424	2.32583	0.813607	1.94775	3.83876	0.660512	4.56677
1969-Q4	2.30432	1.01781	1.6541	1.43134	-0.223326	1.53674	0.604505	1.11948	1.48777	0.790252	0.485701	1.93355	0.519541	1.66274	-2.02134	3.90301	2.01096	-0.016203	1.86418	3.00269	0.436963	2.63768	0.718574	-0.487685	-1.34982
1970-Q1	2.07769	1.88764	1.60612	0.646174	1.99614	-1.59566	0.151851	1.86966	0.868339	1.91137	-0.639716	0.989273	1.7009	-2.71169	5.99646	3.06407	-1.69438	0.570229	1.80921	-1.49213	0.06665	2.91747	1.33515	-0.148485	2.15249
1970-Q2	2.01215	2.59104	1.57535	-0.004058	1.18644	3.97582	0.258884	0.158864	3.46185	1.26204	2.37087	3.68992	-0.590195	6.15097	0.729987	1.21265	4.02111	-0.502263	1.76831	2.72933	0.382576	2.99333	0.769958	0.14192	2.04059
1970-Q3	-0.207915	1.93573	1.17655	1.03251	1.39677	1.86784	0.36522	0.511083	1.86773	1.37724	0.996965	1.89198	0.01911	4.81792	2.00634	2.6808	0.618619	-0.057052	1.24341	1.53009	0.695855	0.646107	2.92068	0.921575	-1.15446
1970-Q4	0.477922	1.24216	0.75863	0.1783	0.404999	0.847607	0.470507	0.789028	1.01294	1.57019	0.867691	-0.5658	0.552682	3.75619	0.111821	-0.322008	7.70446	0.357559	0.69679	2.07532	1.00367	1.7725	0.462521	-1.07164	3.5185
1971-Q1	1.20868	0.171116	0.742862	-0.573695	1.11456	-1.9211	0.574419	0.780918	-4.65045	0.129083	-0.571098	2.61749	0.989664	2.86253	-0.523041	0.910972	0.560985	0.72943	0.685515	0.488356	1.3032	-0.022926	-1.08901	2.71599	1.48113
1971-Q2	0.432227	2.15485	0.735078	2.90063	1.59043	2.09864	0.816535	1.95059	6.09449	1.82199	1.77852	2.31632	1.29276	2.26008	0.421992	1.61313	3.25742	1.02228	0.675916	0.858251	1.32049	3.96473	-1.17599	0.541112	-0.81523
1971-Q3	3.14231	1.60399	1.04114	2.78036	0.617427	1.73004	1.05331	1.8399	-0.025946	1.6306	1.75996	4.66079	1.53258	1.83217	1.46478	1.21844	0.193234	1.29541	1.49296	0.674313	1.33692	0.580977	1.82754	0.822985	1.30266
1971-Q4	-0.322701	-0.364435	1.35463	1.10573	0.749718	-0.084182	1.28321	2.01356	-0.611894	0.856781	0.37489	-1.81236	1.66955	1.53491	0.564535	0.91105	0.751014	1.51513	2.33025	-1.10623	1.35248	3.42145	-0.980524	0.235779	0.718762
1972-Q1	-1.21318	3.25707	1.32811	-0.349407	0.917431	0.101103	1.50475	1.62251	4.90921	1.3098	0.143855	5.06281	1.68769	1.34816	1.10481	3.25801	1.43741	1.66493	2.26473	2.85095	1.36718	-0.052891	0.473547	1.83895	-0.58952
1972-Q2	2.23943	-0.037419	1.30475	2.83006	0.285354	1.633	1.38944	2.36284	-0.039026	0.384177	2.65111	2.98439	1.62958	1.31289	-0.045308	1.88199	2.9555	1.76721	2.20276	0.460245	1.2217	1.94228	0.189989	2.26976	1.04617
1972-Q3	-0.507527	1.35271	1.44876	0.278738	0.841034	2.3356	1.27868	2.19688	2.14304	0.88796	0.282468	-0.622563	1.50413	1.39814	1.34817	2.13453	1.64823	1.84377	2.18929	0.151999	1.0814	4.90038	2.84897	0.944391	0.061773
1972-Q4	1.05401	4.51131	1.59327	2.36939	1.76543	1.5539	1.17198	1.98102	2.06601	1.66024	1.56858	5.58689	1.33808	1.54247	0.475253	2.51568	4.25131	1.91726	2.17663	1.24339	0.94567	0.540746	1.70458	1.67446	1.771
1973-Q1	2.58225	-1.41713	1.55774	2.61133	0.498111	1.38272	1.06889	1.84065	3.5748	1.99228	4.97654	0.356834	1.15152	1.6714	0.901496	3.34468	3.30741	2.00176	2.11348	3.1589	0.813763	3.99657	0.664999	2.47481	1.28968
1973-Q2	0.192157	2.04717	1.51907	1.08461	-0.087897	0.738877	0.68815	1.78279	-3.08663	1.08038	0.128452	3.46308	0.976855	1.78196	2.99668	0.914476	4.20221	2.10621	2.05216	-0.328807	0.999672	2.11446	0.036354	1.08865	-0.444748
1973-Q3	1.0048	0.39801	1.42695	0.362014	0.923731	0.327713	0.31652	1.65165	4.43752	0.858845	-0.948361	0.593786	0.826587	1.91803	3.18178	0.291681	5.09024	2.26466	1.75396	-0.725732	1.1803	2.98499	0.78154	-0.525903	2.89213
1973-Q4	2.49403	2.11492	1.32467	1.86882	1.76276	0.248869	-0.050231	1.64542	1.87939	1.27832	-0.431068	0.400259	0.760771	1.91653	2.44262	1.23574	1.44718	2.16743	1.44204	3.90312	1.35483	1.59379	1.36548	0.949225	1.92622
1974-Q1	0.019331	2.01668	1.28273	0.741401	1.46097	0.84569	-0.416193	1.69833	-0.581898	0.959287	-2.73848	-2.01345	0.861614	1.64014	0.810996	-3.43598	4.17523	1.53805	1.40335	0.575005	1.52253	0.547245	-0.532074	-0.859765	1.86858
1974-Q2	-2.01733	-0.421366	1.26972	1.09429	0.302526	-0.076938	-0.49019	1.26359	0.30862	0.500643	1.43934	-5.26446	1.12691	1.17728	0.955064	0.720303	-0.263554	0.526564	1.37894	1.14685	1.29253	-2.03356	1.70263	0.237677	1.37442
1974-Q3	1.2008	0.466238	0.16585	-0.087894	-2.4246	4e-06	-0.565185	0.705686	1.23545	0.943451	0.641794	-6.51137	1.56288	0.526715	0.166712	1.27966	1.56077	-0.917417	1.42033	0.787979	1.07151	-1.65884	1.40867	-0.945134	1.13257
1974-Q4	0.094209	-1.2242	-1.00072	-0.463837	-3.57271	-1.26271	-0.641424	0.066164	0.023032	-1.51018	-1.44496	5.2341	1.87796	-0.055508	-2.09037	-0.542349	-0.341015	-2.21584	1.45529	-1.3854	0.857811	-0.772746	1.36099	-0.388141	-0.943914
1975-Q1	0.395956	0.139126	-1.00015	-0.628394	-2.12713	-0.577005	-0.719045	-0.501916	1.6035	-0.449904	0.058184	7.94347	1.78222	-0.274496	-1.73961	0.130853	1.41465	-2.69001	1.41809	-1.9635	0.649878	-1.98754	0.638731	-1.2173	-0.400466
1975-Q2	3.15758	-1.03018	-1.00471	1.29964	-1.07145	-0.501955	0.092146	-0.083068	-0.710066	0.25275	-1.64225	-1.00897	1.34747	-0.105422	-0.05161	2.22014	4.70802	-2.26851	1.39131	1.37099	1.04518	-1.4921	-1.15445	0.714544	1.72378
1975-Q3	-1.09526	0.960339	0.507866	1.87796	-1.13695	1.08781	0.907691	0.436846	-0.915384	0.387352	-0.341988	-1.81567	0.612944	0.42665	1.42143	1.13814	2.85794	-0.960291	1.24205	0.569855	1.42976	0.104981	0.911621	1.71166	0.800665
1975-Q4	-1.51533	2.37626	2.12756	1.16648	-0.713896	1.96505	1.70784	0.702837	-0.970033	1.35034	1.1466	4.82695	-0.051898	1.09426	1.12033	1.05151	3.08571	0.572463	1.08119	3.81341	1.79941	2.3443	1.27669	1.34651	0.824466
1976-Q1	4.42291	-0.363839	2.0743	1.73284	-0.088898	0.898503	2.4739	0.993843	0.373156	1.46773	1.58259	3.27961	-0.231437	1.62843	1.76183	0.847325	2.88876	1.44933	1.05657	0.18883	2.15053	2.40437	-1.6662	2.24876	1.31434
1976-Q2	0.308098	1.84598	2.01912	2.1638	0.512928	1.48551	1.81028	1.15424	0.534418	1.19226	-0.165251	0.514363	0.112619	1.98357	1.80745	0.5908	4.80718	1.53174	1.0469	0.09952	1.71818	2.48797	1.7669	0.733696	-1.99515
1976-Q3	0.810879	2.29554	0.873671	0.445344	1.65851	0.029869	1.18495	0.969908	1.11516	0.472916	1.2519	-2.48721	0.941474	2.21836	2.54146	1.40601	1.94015	0.97424	0.820825	3.533	1.30863	0.463688	-0.541326	0.54872	2.37925
1976-Q4	0.872148	1.36167	-0.278587	0.206075	1.11922	1.85158	0.584883	0.767893	0.834286	1.24584	2.12127	7.82621	1.85328	2.31875	1.73467	0.118914	1.1247	0.275678	0.591004	-1.69287	0.916126	3.20769	-0.462996	0.724846	-0.730837
1977-Q1	-0.544439	0.18659	-0.278875	1.42204	-0.058254	0.853944	-1.19813	0.792236	-0.861385	1.10545	0.028448	-0.466492	2.40026	2.26711	0.03961	2.18726	1.00094	-0.050325	0.589219	1.21384	0.535594	0.921982	-2.03286	1.18149	-0.218388
1977-Q2	1.41828	1.42633	-0.275711	0.537242	-0.005069	0.566949	-0.06988	0.453631	-0.120041	0.434796	-0.694615	-3.65163	2.54949	2.10832	-0.556863	0.703788	5.07316	0.036882	0.574541	0.013692	0.71005	0.889026	1.01068	1.94411	0.096064
1977-Q3	-0.42672	0.315147	0.31293	0.528995	0.780597	-0.028905	3.29004	0.332297	0.618096	0.458443	0.696561	0.360043	2.43355	1.89665	-0.935348	0.681687	6.00921	0.506055	1.3963	0.825347	0.881061	1.00402	0.143076	1.80435	-0.385873
1977-Q4	-0.312765	2.30553	0.940359	1.58111	-0.062869	1.72064	-0.905907	0.668054	-0.233206	0.228252	1.71562	6.03198	2.13261	1.64731	0.856853	1.35646	3.76818	1.04704	2.24139	0.997052	1.04789	0.702947	-0.591868	0.002187	0.513506
1978-Q1	0.705176	-4.37579	0.925984	0.840853	-0.012582	0.412115	-1.90782	0.624253	1.08324	1.38914	0.891918	3.91793	1.76463	1.41081	1.63429	1.88918	-0.809499	1.3111	2.17885	0.253524	1.53234	0.481314	1.62263	0.319178	1.64434
1978-Q2	0.820065	1.88467	0.908158	0.685996	0.226501	0.396382	2.17822	0.202602	0.70502	1.66262	1.16493	-1.58637	1.42638	1.24733	1.72976	0.972001	3.08224	1.28513	2.11073	0.183915	1.62114	0.477281	1.55789	3.86425	1.93273
1978-Q3	1.51685	0.657607	0.644273	0.954509	0.035154	1.31134	1.62223	-0.12271	0.436852	-0.087958	1.37486	-3.17988	1.09071	1.14206	0.526216	1.29328	1.85929	1.0318	2.23766	0.935098	1.2001	0.536667	-2.06225	1.00552	-1.07584
1978-Q4	0.829778	0.665147	0.36356	0.876957	0.386556	1.16911	0.198664	-0.147991	2.17476	0.851111	0.906888	9.64212	0.799294	1.09105	1.52383	1.44306	4.79735	0.696245	2.35397	1.75625	0.13155	1.71685	1.62887	1.34415	0.910145
1979-Q1	2.73663	2.31632	0.36028	0.831952	0.725127	0.123656	0.922836	-0.159396	2.03023	0.860055	-0.354956	0.419402	0.613802	1.10374	1.57997	1.49558	4.48602	0.451987	2.27544	-4.90598	-0.436542	1.06367	2.06402	0.179784	1.75036
1979-Q2	-1.60206	1.289	0.354987	1.34706	0.561031	3.10525	1.73724	0.155449	2.37497	0.955992	4.41722	-0.564571	0.566559	1.19587	0.727096	1.82716	0.755832	0.345324	2.21204	5.82477	2.99008	2.12687	1.60559	0.106929	0.64603
1979-Q3	0.92893	0.879436	0.953922	0.691984	0.940532	8e-06	-0.667477	0.240502	0.856889	1.1431	-2.21966	-5.36399	0.636799	1.3764	1.73041	0.762664	-2.76772	0.344752	2.07086	0.740056	2.60723	1.32944	0.275914	0.742873	0.746385
1979-Q4	1.92967	1.32888	1.57681	0.665625	1.53094	0.612993	0.506338	0.351518	1.1967	0.190207	1.05784	4.63125	0.743498	1.5257	2.35389	0.434649	-1.51876	0.359333	1.91808	1.53903	0.8971	2.06494	0.106839	0.250074	2.05216
1980-Q1	0.449385	1.06976	3.76246	0.700189	1.89392	0.801235	1.53098	0.669638	1.674	1.07786	-0.949198	3.40856	0.803466	1.53459	-0.1836	0.382552	0.886148	0.291944	2.7691	-0.057879	3.88121	1.57446	3.12784	0.314515	2.05444
1980-Q2	0.259116	-1.049	-0.666235	-0.031789	0.291044	-0.643802	-2.54894	0.339903	-0.468254	-0.505719	-2.00038	-1.91481	0.823205	1.43716	0.776049	-0.527155	-0.539531	0.151426	0.652366	-1.85138	-2.0426	-0.026077	-4.76732	-2.06048	1.90105
1980-Q3	0.526593	0.521108	-0.979381	-0.114812	0.665695	-0.396722	-1.32764	-0.396523	4.98786	0.015906	-0.098695	-5.24828	0.811706	1.24639	0.083677	2.23993	1.89298	-0.063224	2.15876	-0.671178	-1.80152	-0.342025	3.79663	-0.118849	1.71201
1980-Q4	1.72314	0.055055	-0.204555	1.38016	0.441722	-0.13276	0.63582	0.580016	-2.71755	-0.133102	-1.09537	3.93399	0.79466	1.05325	0.852303	2.12549	-2.76576	-0.25009	2.89587	2.32044	2.15952	1.67054	-1.957	1.86492	0.224772
1981-Q1	0.386221	-0.692629	0.022401	2.20396	0.235268	1.18987	0.156387	-0.566186	-0.188212	0.426842	-0.125664	-1.96556	0.795556	0.944947	-0.570495	0.613079	4.11511	-0.297489	2.23297	-0.96337	1.69339	0.447069	0.614162	1.95944	1.24202
1981-Q2	1.55109	1.00634	1.45793	1.12396	0.709407	-0.249632	-0.734481	-0.110719	1.1711	0.536369	0.204634	-2.21385	0.821784	0.939391	0.194997	1.22376	2.41554	-0.203182	2.59114	-0.025647	0.414925	0.080634	-0.062043	-0.741078	2.18385
1981-Q3	2.00994	-0.069449	-0.428832	-0.897752	0.282689	0.263434	0.612586	0.444685	0.495389	0.734429	1.07719	2.85229	0.886526	1.03637	0.04631	-0.222417	4.16281	0.023791	0.522758	-0.914355	-1.24741	-0.171096	0.767287	1.19752	1.4554
1981-Q4	-0.400063	-0.631448	0.267781	-0.457823	-0.204738	-0.078831	0.18666	-0.099841	0.395334	0.465628	0.125137	4.00232	0.884651	1.04818	0.811647	0.72994	1.56879	0.271147	1.79158	0.079519	-0.025386	0.486619	-1.12251	-1.08955	0.623885
1982-Q1	-0.810535	2.02828	0.133524	-1.17641	-0.304714	0.374671	1.31773	0.411598	0.622265	0.882896	0.194515	-1.92988	0.718008	0.791541	-0.039523	1.5325	0.678619	0.406864	-1.92679	0.93869	0.700478	2.42624	0.284036	-1.55354	-0.926379
1982-Q2	0.904876	0.293478	0.2694	-1.15715	-1.17491	-0.615593	1.18282	0.37979	0.985602	0.660239	1.06594	-4.11263	0.428377	0.324273	-0.284174	0.686563	2.34835	0.416662	0.152382	-2.43291	0.010144	-1.34465	2.11229	0.456197	-0.834417
1982-Q3	-0.667996	-0.067677	0.112673	-0.876514	-0.500121	-0.988404	1.03412	0.673207	1.08602	0.034363	0.258963	-1.02352	0.010147	-0.367662	-0.053488	0.437004	2.07401	0.33306	-0.719205	1.10888	-0.02956	0.459236	-1.24149	-0.382295	-0.025571
1982-Q4	-1.58318	-0.174901	-0.633301	-0.922629	-0.136518	0.239589	0.019956	0.352496	1.2684	0.59932	0.70281	2.82443	-0.340809	-0.961783	-0.290769	1.3896	3.1469	0.304403	-2.19423	-2.10065	0.319751	0.810506	1.94838	0.039942	-2.11404
1983-Q1	-1.00423	1.21379	0.018049	1.67281	0.174809	0.90627	0.513854	0.365463	0.116839	0.460156	1.831	-1.19897	-0.399076	-1.0862	0.279768	0.063061	4.43047	0.50074	-0.739376	0.832133	1.89274	0.922716	-1.13142	1.31785	-1.54348
1983-Q2	-0.189782	1.3086	0.047185	1.96545	0.915728	1.05278	1.64152	0.61761	1.05032	-0.02046	0.855167	-3.12467	-0.160623	-0.72898	-0.120409	0.751952	3.0877	0.904903	-2.01071	2.71642	1.1032	-0.894686	0.7884	2.27561	0.415254
1983-Q3	2.78988	0.838428	0.83464	1.1184	0.42976	-0.208368	-1.29031	0.147061	0.919296	0.171638	1.09463	2.35521	0.365867	0.095577	1.86223	1.49625	3.7136	1.53028	0.830143	1.47511	1.38233	-1.50034	1.12733	1.99907	1.15278
1983-Q4	1.66483	1.01359	1.1173	1.2602	0.709607	1.38327	2.33934	0.646117	-0.242607	0.432644	0.863996	3.31011	0.949443	0.99197	2.2168	0.833126	0.715888	2.01761	1.15045	-0.701584	0.037352	-0.652491	2.01471	2.08622	2.53637
1984-Q1	2.51043	-1.3176	0.404556	1.7203	0.58752	1.32257	1.29816	0.827201	1.57849	0.676518	0.692322	-0.643853	1.32347	1.488	-0.196113	1.15168	4.3813	2.00882	2.76011	1.67644	2.68225	-0.770612	2.25688	1.95477	1.69677
1984-Q2	1.12878	-0.705958	0.15287	1.95592	0.644184	-1.57521	1.2678	-0.308285	0.13552	0.335986	-0.875577	-2.5887	1.46084	1.53597	0.321965	1.51443	2.50644	1.56218	-1.47189	-0.05895	0.620589	-1.03433	-1.51356	1.72779	2.07749
1984-Q3	0.846346	0.919922	0.286768	0.420534	1.50611	2.72329	0.912187	0.870915	0.89322	0.504727	0.646854	3.03988	1.40951	1.22488	1.17747	1.22207	1.36324	0.740316	2.42156	1.09389	2.89562	2.40408	1.32205	0.964064	-1.65747
1984-Q4	0.692453	0.950289	0.644337	1.58448	1.0427	0.841814	0.4651	0.127632	1.18042	0.262407	1.97753	1.19974	1.20156	0.819433	0.016044	0.172602	0.486024	0.0389	-0.88123	0.183879	2.07711	-0.231648	0.929833	0.820863	0.154613
1985-Q1	1.45658	0.48032	0.427656	1.5194	0.747998	-0.545071	0.317686	1.11599	0.689381	0.182753	0.820008	-2.68415	0.866557	0.588964	0.571728	2.45057	2.8109	-0.025472	1.82911	0.368847	1.96067	1.0888	0.138871	0.969087	-0.595776
1985-Q2	2.20806	0.155684	0.365212	0.318739	0.911823	1.00225	1.61037	-0.093929	1.12793	0.696218	2.11781	0.154857	0.461224	0.564402	1.32088	2.02495	2.40889	0.546865	-0.086641	1.97285	-1.3738	0.973923	1.05698	0.880455	-0.727142
1985-Q3	1.35838	1.48446	0.67715	1.2687	0.475206	1.30241	2.17965	1.03667	0.499089	0.654981	0.087334	4.80175	-0.025824	0.742036	0.801016	1.30856	1.13767	1.73976	0.625405	-0.974239	2.90727	-0.373988	1.10346	1.52712	-0.263979
1985-Q4	-0.261013	-0.416359	0.517968	1.53478	0.965029	0.599977	1.90162	1.14847	0.168416	0.336152	0.241668	3.88342	-0.411336	1.06165	0.666796	1.32843	3.04866	2.86684	-0.271497	2.4465	0.964946	1.58713	-1.00489	0.743292	1.06934
1986-Q1	0.65952	0.894396	0.54789	-0.030062	0.017379	-0.572049	0.865082	0.282041	0.060355	0.397982	1.13403	-6.37663	-0.476884	1.46193	0.62318	0.397646	1.92543	3.20298	-1.92824	0.176769	1.87486	1.32106	2.02347	0.933504	-1.1914
1986-Q2	-0.176041	1.20992	0.203576	0.568484	0.783517	1.15068	-0.296741	2.38156	0.435157	1.07325	0.742119	2.67651	-0.220145	1.90512	0.646813	-0.245689	3.89717	2.81925	-0.37352	1.73233	-1.35596	1.12838	0.500524	0.450384	0.69041
1986-Q3	0.27971	0.081472	1.23094	0.126215	0.123472	0.738239	-0.039018	-0.705039	4.35846	0.417447	0.455141	-1.46096	0.34955	2.43809	0.998123	0.585788	4.31717	1.88522	-1.89821	0.253507	2.61012	0.535234	0.489036	0.957032	0.225035
1986-Q4	1.65902	0.074006	-1.1562	-0.722102	-0.021129	0.997108	0.367633	0.638803	-1.87446	0.312017	1.78645	2.71869	0.987011	2.74732	0.41059	0.788721	1.55983	0.897677	-0.273023	-1.27431	0.547398	1.60071	0.303682	0.537076	0.419883
1987-Q1	0.957744	-0.852827	0.706358	2.30719	0.02591	-2.50981	-1.56917	2.04818	0.766621	0.174248	0.92953	-4.28634	1.40473	2.54797	0.409625	-0.071726	3.21152	0.390149	0.597476	0.239279	-0.418548	1.8054	0.456262	0.745171	0.727283
1987-Q2	1.56767	1.76486	1.11119	1.29159	0.803005	2.24499	3.02484	1.49606	1.74191	1.17652	1.46691	-1.89434	1.56787	1.965	1.51438	2.09559	4.95321	0.428521	2.73623	1.64238	2.19722	1.60081	2.21203	1.0789	0.356603
1987-Q3	1.81831	1.21496	1.39751	1.52205	0.945474	0.692121	-1.3815	2.0652	0.388183	0.71395	2.42969	0.298791	1.55665	1.03947	0.288642	2.00028	0.975698	0.946731	0.107061	1.14614	-2.60749	1.54736	1.13655	0.867612	0.364928
1987-Q4	2.01682	0.810185	1.29063	1.29189	0.918114	1.5999	0.595972	2.04574	1.97004	1.72401	1.13243	5.88225	1.42859	0.103176	1.076	2.5748	2.03533	1.65454	1.20833	0.814298	1.81351	1.19749	0.31108	1.71705	1.22763
1988-Q1	0.433466	-1.01098	0.99036	1.45793	0.428505	-0.906973	0.980073	0.321543	1.27335	1.12102	1.78217	2.30285	1.27074	-0.472976	1.47171	2.38721	7.70324	2.22272	-0.675506	0.131302	-0.373494	4.55663	0.478468	0.516626	1.50294
1988-Q2	0.071219	1.83516	0.93208	0.885658	0.765038	1.81283	0.055031	1.22318	0.804068	0.672937	0.589479	-3.71195	1.13657	-0.622176	0.63527	-0.145997	-2.16074	2.61281	-0.320853	0.761872	-1.53304	0.454994	0.193407	1.31387	0.710055
1988-Q3	0.82619	1.66126	1.22891	0.009099	1.11191	1.13308	-1.90125	1.80291	1.23167	1.33424	1.52303	0.73964	1.01805	-0.413715	1.31397	2.23095	3.14566	2.88066	0.123422	0.851589	0.845117	0.762613	0.165339	0.585929	1.34492
1988-Q4	1.55127	1.1833	0.979885	0.697441	1.3972	1.17755	2.46019	-0.224282	1.85014	1.06588	0.861136	1.8175	1.0105	-0.057924	1.1939	1.05382	3.25464	2.9263	1.99223	0.93033	0.14305	1.31919	2.11676	1.3325	0.93898
1989-Q1	1.02797	0.82314	0.76019	1.14072	0.441225	1.04514	1.1303	2.35813	1.19459	1.21159	0.440741	3.49284	1.20653	0.198631	0.621204	2.69804	0.043278	2.64837	1.87368	1.51773	-0.65375	3.76603	0.164712	1.0166	0.619316
1989-Q2	2.12295	0.475649	0.961124	0.382183	1.63138	0.402548	-2.00158	0.984089	1.75761	0.781299	0.658382	-1.10892	1.58167	0.315227	0.432397	-1.30573	1.46059	2.14082	0.038206	1.2458	1.17942	-1.41413	0.675412	0.763269	0.433857
1989-Q3	0.810961	0.829098	0.371448	0.357793	1.05905	0.913245	-1.48635	1.33968	1.17851	1.20098	0.099652	-1.37456	2.16463	0.322138	1.04244	1.74968	2.56438	1.46347	1.86412	0.877682	0.973231	1.97295	0.030822	0.740881	0.080345
1989-Q4	-0.267811	1.3004	1.29864	-0.213453	1.33132	1.15881	1.65764	-0.166005	0.047319	1.43875	0.095106	4.2864	2.59353	0.28022	1.02914	3.09825	4.12978	0.900854	-0.881772	0.805274	0.69976	0.832613	1.30721	0.197047	-0.618832
1990-Q1	0.823224	1.23236	1.56325	0.94276	1.54126	2.07571	-0.555739	0.876019	0.820284	0.432739	0.673994	0.943454	2.52529	0.261792	0.398617	-0.475764	1.01855	0.788354	2.17424	1.25344	-0.363566	1.01744	0.212357	1.09279	0.080051
1990-Q2	0.134418	1.07814	-0.353728	-0.414113	0.293292	0.49166	2.24869	1.69963	-1.05991	0.595612	0.513654	-2.78422	2.05928	0.279188	0.304784	3.15397	2.23062	1.14434	2.1698	0.836914	1.08035	1.8703	-0.305109	0.362908	-0.082522
1990-Q3	-0.590346	0.826363	0.132865	-0.707548	-0.24896	2.10594	0.288459	-0.298469	-1.46943	0.366979	-1.04401	-6.84825	1.25767	0.327839	0.160345	1.67674	3.23293	1.93353	1.36414	1.36233	-0.983756	0.698607	-0.792885	0.066523	-0.084042
1990-Q4	0.579294	0.683751	1.21335	-0.891197	-0.133363	1.76042	-1.07396	3.78168	-0.769724	0.284056	-0.344053	10.4279	0.454682	0.316546	-0.649584	-0.18998	2.03327	2.63289	1.27095	0.792733	2.67789	2.65898	1.13594	-0.910379	0.092815
1991-Q1	-1.29216	0.692705	-0.431525	-1.42707	-0.319655	2.82104	0.295591	-1.92175	-2.61474	-0.194651	-0.291811	0.425654	0.024823	0.148932	1.97355	0.871317	3.75018	2.70805	0.275608	-0.406318	0.848437	-2.33058	-0.311367	-0.467844	-0.795423
1991-Q2	-0.132475	0.912164	1.16753	0.466261	-0.523819	-0.503543	1.07871	1.21928	-1.04543	0.585093	-0.126066	-1.71803	0.022641	-0.147786	-0.547241	1.18641	1.66148	2.24589	1.53023	1.17201	0.523108	1.96259	-1.14719	0.779719	-0.225649
1991-Q3	0.41466	1.1091	0.674732	0.133908	0.041996	-0.218841	0.740824	0.755272	-1.36504	0.184536	-0.2184	1.84935	0.38784	-0.591564	0.03582	-0.221379	2.1453	1.34521	0.185943	0.408865	-0.244444	1.07359	-0.485888	0.505297	-0.038786
1991-Q4	0.069077	0.611831	0.505904	0.184531	0.102257	1.27484	-0.985146	0.497512	-1.53354	0.456486	0.173724	-0.378223	0.845025	-0.985794	1.17365	0.702333	2.50357	0.419942	1.80617	1.10934	0.73335	0.023667	-0.154936	0.348499	-0.172065
1992-Q1	0.747731	0.383704	1.40194	0.072894	0.608871	1.51256	1.44106	0.997701	0.22101	0.948418	0.007226	2.21745	1.0789	-1.10903	0.268946	0.031101	1.78039	-0.075741	-0.008741	0.707698	2.12664	1.76895	0.917573	1.19705	-0.700748
1992-Q2	0.716676	0.47917	-1.21573	0.122115	-0.248539	-0.720002	-0.798038	-1.30395	-1.17497	0.042908	-0.118015	-3.06609	1.07061	-0.95096	-0.057245	0.350154	0.701695	-0.073511	1.63983	-0.918964	0.521346	-0.919372	-0.513648	1.08435	-0.613373
1992-Q3	1.01249	0.079119	0.308941	0.536985	-0.753634	-0.201445	2.71264	0.063867	-0.575294	-0.075255	0.636932	1.54795	0.86266	-0.519061	-0.222056	0.117665	0.067624	0.357165	0.928578	0.30421	1.31015	-0.34596	-1.44744	0.988272	-1.15774
1992-Q4	2.05532	-0.302467	-1.23257	0.568911	-0.710536	-0.309514	-0.440451	-0.651596	-1.22738	-0.153256	0.696567	-0.532171	0.61684	0.034808	-0.689307	-0.637501	1.56068	0.920053	0.083307	0.376705	-0.715902	-0.159542	-1.3723	1.04316	-0.849714
1993-Q1	0.693628	-0.239481	-0.759719	0.639946	0.043779	-0.739109	-1.20104	-0.932984	0.635518	-0.665919	0.723362	-2.65393	0.500612	0.530908	-0.139465	1.12686	1.99066	1.27711	-0.043778	0.615913	-0.658	-1.31864	-1.56768	0.1674	0.885902
1993-Q2	0.563039	0.570549	1.01026	0.910433	0.773674	0	-0.413519	-0.006775	-0.426883	0.068499	0.495765	1.70936	0.530792	0.904944	-0.241254	-0.633146	2.56533	1.39237	0.262404	0.249896	1.73616	0.050114	1.03731	0.58242	1.09686
1993-Q3	0.106079	1.01956	0.316448	0.953047	0.220969	0.571197	0.165747	1.20319	0.882228	0.168476	0.787833	0.340401	0.713413	1.2107	-0.157709	-0.717862	1.84368	1.33646	1.07306	0.817258	1.99251	0.695529	1.12601	0.477315	1.43952
1993-Q4	1.85085	0.702701	0.952397	0.431684	0.480108	-0.094656	2.18826	0.376846	0.287992	0.19468	0.663723	0.199288	1.00205	1.3417	0.733131	0.630002	1.91366	1.16264	1.26178	-0.620387	3.55793	0.335462	0.052128	1.36011	0.740852
1994-Q1	1.67445	0.321516	0.703595	1.47357	0.466317	1.39079	1.22245	0.827092	1.07862	0.724599	1.1757	-0.79253	1.35076	1.20246	0.761669	0.8573	2.91686	0.949749	1.03763	1.49653	-1.14009	0.338694	1.11448	0.970216	-0.142492
1994-Q2	1.24858	0.172232	1.1498	1.46133	-0.319434	0.26699	2.92883	0.219253	0.87309	1.10126	1.16695	1.21819	1.72952	0.853415	0.723639	-0.48396	1.63159	0.753365	2.09604	1.15038	2.32896	1.29582	1.13342	1.35505	1.08486
1994-Q3	0.76275	0.906741	0.279731	1.27841	0.690416	0.692321	-0.468872	0.793995	2.29435	0.600963	1.14282	2.68223	2.18889	0.306349	0.623469	1.13672	1.6822	0.557057	0.813476	0.758168	-1.3586	0.45219	1.1465	0.584515	1.12475
1994-Q4	0.968372	1.35007	1.68211	0.729647	0.337664	1.16356	2.50894	0.374223	1.75268	0.868578	0.606516	-0.821639	2.53228	-0.182251	0.938947	-0.426111	3.93044	0.383916	1.11332	0.946898	3.95213	1.20195	1.54182	1.14552	1.66912
1995-Q1	-0.02851	0.83618	-0.054236	0.929487	-0.569123	-0.336524	0.514219	1.14203	-0.079195	0.517785	0.424576	-0.017151	3.8966	-3.56453	1.25558	1.15969	2.09049	-0.15858	-5.74231	0.680303	-0.78111	0.174017	1.10111	0.354756	0.361223
1995-Q2	0.36583	0.424044	0.419169	0.040378	0.269006	0.76065	-0.286098	0.620257	2.38764	0.418406	0.369617	0.924468	1.46857	2.72712	0.070151	1.04326	2.02183	-0.045576	-4.89978	0.78455	0.872484	1.1799	0.758592	0.298341	0.444021
1995-Q3	2.27178	0.226813	0.599515	0.131785	0.719588	0.169204	0.417052	0.403677	-0.293511	0.180706	0.924107	0.523182	3.03687	-0.382872	0.444806	1.16633	2.07587	0.279585	1.94805	0.785696	2.3564	0.434255	0.546731	0.850678	0.431641
1995-Q4	0.065984	0.344772	0.206074	0.409813	0.103805	0.038987	0.731687	0.760056	-0.213502	0.160394	0.128709	0.583391	1.46246	0.929585	0.828153	0.231726	1.87055	6.66518	1.8572	0.712376	1.23362	0.677616	0.833029	0.679021	0.394653
1996-Q1	1.67367	0.800984	-0.200092	0.068806	0.244786	-0.821488	0.01503	0.591061	2.22064	0.545072	0.918213	0.554683	2.16458	2.70294	0.162496	0.829378	1.90813	-4.35758	2.54042	0.410828	1.51029	0.789605	0.531697	0.748947	1.40324
1996-Q2	0.701031	0.724399	0.700333	0.696293	-0.279875	1.36196	2.70801	0.738336	-0.145884	0.310248	0.356152	0.567179	2.10982	0.995529	-0.00901	1.23552	2.02015	1.1395	1.46238	1.11497	-0.13699	1.19932	-0.514118	1.66785	1.87304
1996-Q3	0.800383	0.211045	0.460415	0.863973	-0.272813	0.335915	0.282819	0.856899	1.36251	0.579759	0.88106	1.36357	0.088009	-1.34352	0.119586	0.044881	1.75893	-0.750945	1.75532	1.40007	3.3325	1.35672	0.544716	0.896991	1.13476
1996-Q4	0.905419	0.369819	0.789992	0.805366	0.529509	0.721092	0.034009	0.533381	2.21213	0.10383	0.770455	1.0509	1.7627	2.29313	-0.306911	1.15126	1.69158	1.74216	2.94359	0.710941	-1.60425	0.282345	0.473737	1.03838	0.948474
1997-Q1	0.621524	0.509077	1.00228	1.31917	0.748198	-0.533739	1.25511	1.01532	0.51194	0.348725	1.38064	0.559938	3.65778	3.69213	0.358404	0.307251	0.468064	1.58995	0.173705	1.09097	2.68501	1.64479	0.951794	0.645564	0.287285
1997-Q2	2.95512	0.317785	1.54528	1.12963	0.720482	1.34962	1.71749	0.907002	2.76321	1.13574	0.863254	1.72815	4.29197	0.549023	1.32061	-0.675784	3.55055	2.15031	2.31559	1.04123	2.41217	0.908657	1.1964	1.662	0.611664
1997-Q3	0.124656	1.22393	0.881374	1.18343	1.19621	0.304377	-0.282299	1.18948	1.64124	0.749228	0.734954	1.59292	2.10626	-0.620592	0.659926	0.228826	0.791744	2.33739	1.94449	1.45276	-0.107515	1.30099	0.917854	1.25085	0.208898
1997-Q4	1.4181	1.17369	0.558254	0.968322	0.914444	0.708044	-0.013656	1.37916	1.91842	1.09688	1.18765	0.950105	2.46136	2.44171	1.69568	0.027706	-0.455994	0.062826	2.41334	1.28298	1.41295	0.672339	1.76256	0.858817	0.150986
1998-Q1	0.679534	0.880644	0.25986	1.41241	0.676746	0.938482	1.50779	0.876199	-0.295095	0.873225	0.867851	1.20157	1.27127	-2.59846	-0.589411	-1.11142	-6.81802	1.40809	0.955222	1.34904	0.96467	1.44762	0.470151	0.99948	0.126386
1998-Q2	0.980955	1.11944	0.332491	0.053398	1.20226	-0.38557	-0.755217	1.12799	1.96546	0.895483	0.88229	0.446643	2.39105	9.99822	0.487452	-0.423457	-0.807932	2.53192	0.731251	0.71569	1.13311	1.53573	1.31666	0.925807	0.141419
1998-Q3	1.92766	0.238892	0.292249	0.91021	-0.09865	0.474465	1.83732	0.94474	1.78385	0.720147	0.682859	0.369122	3.95704	-0.383592	0.112228	0.179206	1.74715	1.46971	0.45695	0.853584	-1.79353	1.10851	0.69766	1.25257	-0.219162
1998-Q4	1.54461	0.396144	0.222451	1.36067	-0.336867	-0.447372	0.320757	1.09847	1.41481	0.764058	1.0094	0.782395	-2.18596	3.23826	-0.418108	0.777329	2.49605	0.479634	0.155358	0.915112	0.511433	0.75322	0.945604	1.61588	0.096626
1999-Q1	0.774103	1.01373	1.04489	1.81382	0.058258	1.16095	0.906036	0.998461	0.70163	0.526941	0.630714	0.741062	5.4447	-0.121209	0.628459	-1.26628	3.03463	2.64081	1.08898	1.66675	0.723129	1.3292	1.29279	0.946472	0.919591
1999-Q2	0.331984	0.969251	1.36807	0.836545	0.903002	0.012338	0.516383	1.18602	0.894648	0.827749	0.206315	0.964018	1.17859	-2.20279	0.381715	0.339507	4.38316	2.70272	0.575149	1.1129	0.045591	0.522081	0.524821	0.769159	0.795848
1999-Q3	1.16722	1.37812	1.45352	1.56468	0.633533	1.13511	0.618053	1.32946	0.266015	1.19879	1.8388	0.389435	4.72155	0.566721	0.819412	0.565602	2.78117	3.31579	0.810873	1.37723	2.05468	0.980385	0.965837	1.30967	1.09212
1999-Q4	1.69715	0.853883	1.18413	1.4067	2.37371	0.792973	1.3988	1.13428	1.51414	1.36037	1.44092	1.60544	2.38195	4.01125	1.50366	0.062513	2.88625	0.604991	1.03598	1.40688	1.72037	0.574361	1.80283	1.69958	1.09965
2000-Q1	0.378045	1.03354	0.71105	1.59974	0.745103	1.42223	0.9751	1.59966	3.04118	0.948668	0.761872	0.378366	0.937868	-0.148921	1.15944	1.80042	1.89505	5.05802	1.84058	0.62271	1.47821	2.22547	0.832264	0.36176	1.12484
2000-Q2	0.918307	0.811754	0.719513	1.18859	0.440502	0.835425	1.13842	1.25223	0.097356	0.941085	0.559657	0.910389	2.77773	0.95388	0.663476	0.281285	1.33251	-0.961336	1.60865	1.1168	-1.44416	-0.528481	2.33221	1.83116	0.920104
2000-Q3	0.19249	0.583218	0.463673	1.01698	0.762731	-0.035508	0.276238	1.07922	1.5613	0.649539	0.273347	1.8426	2.91623	3.12484	0.683704	0.073866	2.75459	1.53755	0.780384	0.825163	0.970452	1.46485	0.874659	0.133555	0.990386
2000-Q4	-0.381032	0.870838	0.977577	0.171207	0.992602	-0.319672	0.9778	1.03045	1.14415	0.809415	0.157403	1.41579	1.11391	-0.00842	1.46439	0.984611	-0.324458	0.807462	-0.663796	1.29973	0.03933	0.66939	-0.250938	0.62289	0.850764
2001-Q1	1.02188	-0.116855	0.056383	0.529651	0.019313	2.01621	-1.08572	1.06176	0.986695	0.551747	1.43057	1.27768	0.793838	-1.43585	0.530881	0.531457	1.22555	1.57899	0.121526	0.108521	1.1699	-0.312675	0.480668	-0.285178	0.649408
2001-Q2	0.829493	-0.091796	0.017985	0.26949	0.267243	-0.034932	0.488181	0.739116	-0.407106	0.11746	0.836619	-0.296424	1.2998	4.2627	-0.291032	-0.482889	1.29888	-1.99139	-0.606687	0.505669	-0.177624	0.967462	-0.127127	0.584556	0.49991
2001-Q3	1.20274	0.181182	-0.190602	-0.066614	-0.311205	-0.197998	0.897826	0.932024	0.654032	0.37543	0.79677	1.61617	0.221774	-1.89363	-0.241069	-1.02955	1.35019	1.51219	0.027215	0.173788	1.23093	0.146328	0.375174	-0.415038	0.265579
2001-Q4	1.20476	0.335181	-0.099687	0.608829	-0.048541	-0.105024	-0.197217	0.691907	-0.283049	0.029596	0.371201	0.285416	1.5193	5.3593	-0.079445	-0.291545	1.76259	2.24354	-0.472079	0.322515	0.869231	1.39904	0.926853	0.272371	0.768899
2002-Q1	0.754172	0.683007	0.859602	1.48423	0.2607	-0.516925	-0.033566	0.425504	0.577578	0.272504	0.44282	0.798883	2.43982	-6.20471	-0.044743	0.16368	2.54448	1.27429	-0.615103	-0.61018	-1.02798	0.177798	-0.101744	0.874514	1.2976
2002-Q2	1.67542	0.370134	0.855852	0.589373	0.07831	0.434471	-0.00992	0.814943	1.41602	0.535187	0.506399	2.24033	0.668355	3.77499	0.46368	0.747056	1.81214	1.72833	0.863975	0.348264	2.07777	-0.463975	1.52014	0.605733	1.21096
2002-Q3	0.348846	0.41338	0.535391	0.865449	0.170517	0.514446	0.340052	0.616462	-0.297641	0.360705	0.763128	0.584933	2.22568	-0.497768	0.209801	0.306496	2.02181	-1.29793	0.681512	0.155264	-1.4841	-0.453596	0.492257	0.444571	0.820279
2002-Q4	0.727628	0.160066	0.375012	0.548621	-0.386281	-0.174482	-0.330022	0.760737	0.791224	0.048741	0.859067	0.757221	0.775015	2.30547	0.380149	0.270332	1.09735	-0.15497	0.311071	0.149651	1.1293	-0.746421	0.258831	0.154823	0.668049
2003-Q1	0.104332	0.134261	-0.26469	0.553325	-0.701939	-1.47986	0.535906	0.930721	-0.811501	0.115226	0.663776	2.07398	-1.40596	1.48277	-0.392551	0.076222	-0.65916	-0.960862	0.264738	0.017344	0.023769	0.105039	1.03959	0.554767	0.92537
2003-Q2	0.338476	0.163627	0.213723	-0.147464	0.236677	0.106437	-0.930018	0.521063	1.50761	-0.214954	0.936153	1.78207	0.819547	-3.05572	-0.105897	0.633432	-0.154147	2.69382	0.199177	-0.34533	-0.47619	-0.888757	-0.414326	0.86026	0.488346
2003-Q3	1.66557	0.43592	0.408957	0.373654	0.967698	0.779773	0.343466	0.65943	1.59763	0.686747	1.03041	0.632974	1.34183	0.42759	-0.072716	0.377867	1.93267	0.414187	-0.007073	0.088713	1.40506	0.887357	1.29301	1.69821	0.542675
2003-Q4	1.70672	0.320254	0.696714	0.689959	1.21831	0.269646	1.86298	0.864496	0.334275	0.778718	0.844327	2.12937	5.19531	2.05957	0.916858	1.11295	2.63948	2.97697	1.04372	0.535396	0.032053	0.37782	0.708902	1.14817	0.57686
2004-Q1	0.795668	1.27237	1.49852	0.720268	0.664821	-0.163668	0.481618	0.603044	0.701516	0.865684	0.543784	1.83715	-0.004888	5.96702	0.336855	0.704363	1.2548	-0.85438	1.27219	0.905237	3.54267	0.902899	1.62268	0.533747	1.51386
2004-Q2	0.663148	0.429523	0.960287	1.18782	0.407351	0.503567	0.595382	0.976983	1.24648	0.658554	0.357844	-0.003029	1.70366	-1.32961	0.286135	0.017066	0.763499	0.478956	1.69476	0.476796	0.205921	0.572082	0.629558	0.762076	1.39743
2004-Q3	0.765014	0.708625	0.873116	1.18044	0.274608	-0.19809	0.235626	0.940419	0.780099	0.350481	0.165857	1.34261	0.151241	1.77049	-0.006436	0.617229	0.405586	1.34494	-0.135172	0.149388	-1.15468	0.039386	0.670195	0.945328	1.63512
2004-Q4	0.77449	0.167263	0.355417	0.718427	0.153683	-0.093399	1.08087	0.684311	1.93858	0.742198	0.329016	-0.368843	2.37448	4.42201	0.185345	-0.205046	0.757934	1.42193	1.22806	0.218014	0.982483	-0.295723	0.921724	1.00167	1.06787
2005-Q1	0.783395	0.302933	0.527327	0.346067	1.19967	-0.008763	-0.362985	0.97629	-0.105277	0.24103	0.840414	-0.625468	1.18864	-2.95414	-0.097279	0.490158	0.850903	-0.611295	0.170524	0.322858	1.63	0.769006	0.409748	1.10696	1.01663
2005-Q2	0.449308	1.35582	0.599022	0.725523	1.11873	0.561008	1.96891	0.882073	0.484338	0.182775	1.24328	0.258053	1.89114	6.28921	0.709525	0.668023	1.88706	1.29416	0.298235	0.70347	0.52447	0.368656	0.683529	0.461561	1.79458
2005-Q3	1.06734	0.541439	0.395497	1.21138	1.00506	0.825198	0.111335	0.966996	0.506549	0.493605	1.13903	1.38233	-0.162339	1.12447	0.648828	0.961831	1.50533	1.87679	0.918311	1.34295	0.829606	-0.471931	1.14079	0.891334	1.36362
2005-Q4	0.847335	0.918167	0.766971	0.988734	0.903541	0.472624	0.324723	1.01387	0.408526	0.72961	1.49999	0.486312	3.31403	0.770243	0.123688	0.171165	1.01246	0.049593	1.58353	0.630551	0.224912	0.133054	0.745729	0.631463	0.669611
2006-Q1	0.204579	1.01988	0.613711	0.810995	1.09728	0.963741	1.25666	1.1451	2.66009	0.810035	0.39935	3.28975	0.828085	-0.770951	0.29024	0.184139	1.63912	2.593	1.76072	0.623938	0.639988	0.817392	1.50514	1.33029	1.75682
2006-Q2	0.168239	0.645221	0.355995	0.051646	0.875245	1.73863	2.98242	0.969215	-0.086157	1.00873	0.251539	0.280232	-0.057282	4.41242	0.643126	0.258526	0.730602	0.043171	0.987312	1.49703	0.125038	0.965109	1.64623	0.2337	1.4203
2006-Q3	1.49816	1.07181	0.880343	0.279245	0.819879	0.759527	-0.666823	0.92914	0.909738	-0.00944	0.102798	0.473177	2.08487	-0.63427	0.415766	-0.184497	1.61396	1.10366	0.308582	0.598153	1.02626	-0.112751	1.08915	0.154633	1.38113
2006-Q4	1.27936	1.21541	1.13532	0.398598	1.56952	1.52976	-0.271021	0.961485	1.02117	0.751717	0.519542	2.54407	1.24364	1.37022	1.1739	1.29607	0.779358	2.4802	0.21567	0.8245	1.83021	0.711999	0.610375	0.851865	1.38277
2007-Q1	1.48792	0.755039	1.41726	0.639627	0.85126	0.051882	0.331298	0.914766	2.11475	0.7791	0.933344	-0.76023	4.25712	2.63565	-0.003213	0.73739	1.67404	3.94902	0.709097	1.1457	0.075219	1.05227	1.09811	0.235493	1.62379
2007-Q2	0.588392	1.1616	0.456759	0.968907	1.09923	0.840251	-0.447887	0.896256	1.22807	0.760098	0.619953	2.89131	-1.68644	4.36214	0.118287	0.132809	1.73029	2.07961	0.768569	0.511647	-0.001643	0.443144	0.525942	0.572872	0.819509
2007-Q3	1.11579	0.278782	0.772024	0.419855	0.822946	0.508604	0.939515	0.766769	1.02496	0.358535	0.776288	-0.632329	-2.06779	-0.064083	0.178737	-0.509196	1.17383	0.31133	0.625608	1.1175	1.28326	0.205993	0.746956	0.543271	1.17193
2007-Q4	0.501043	0.695991	0.40577	0.113617	0.625224	0.645992	1.00599	0.642846	1.79016	0.225846	0.471072	-0.473706	5.55441	5.58529	-0.318977	0.459873	2.15695	0.176788	0.400582	1.35302	1.08817	1.11824	0.95725	0.607842	1.41685
2008-Q1	1.12964	1.36731	0.432923	0.076641	0.87773	0.655266	-0.041561	0.215766	-0.441659	0.434428	0.542505	0.599935	-4.3269	-2.15973	1.043	0.26744	0.402395	-0.399374	-0.330016	0.327531	-1.25631	0.007692	-0.287579	-0.5747	0.420212
2008-Q2	0.22335	-0.518684	0.063481	0.361672	0.653668	-0.255073	-0.922684	0.109252	-0.159863	-0.438829	-0.554747	-0.642367	-2.37554	-0.088131	-0.898979	-0.364705	0.523473	-0.632267	0.890576	0.492587	0.049835	-0.492583	-0.149201	0.516387	1.22087
2008-Q3	0.780535	-0.558182	-0.585292	0.820044	0.120707	-0.628659	-0.584137	-0.18414	-0.788584	-0.323978	-1.5637	-0.094608	-0.464623	-2.9752	-1.18908	-1.26588	0.815881	-0.883733	0.292332	-0.122148	-0.182864	-0.082568	-0.51684	-0.541356	0.238976
2008-Q4	-0.485874	-1.87849	-2.16866	-1.15952	-1.91602	-1.59768	-2.36148	-1.61402	-1.5897	-1.4217	-2.06537	-1.40998	-3.07933	2.72065	-2.47068	-2.42901	-3.28389	-3.18467	-1.5913	-0.659941	0.313378	-1.29182	-3.84056	-2.16381	-0.569327
2009-Q1	1.03273	-1.52583	-0.973172	-2.25969	-1.57023	-4.67744	-1.42345	-2.60554	-6.59273	-1.66279	-1.74726	-4.75443	-1.2489	-8.73094	-2.79465	-4.76807	0.089987	-1.39161	-5.08933	-3.59364	-0.825808	-2.51665	-0.809998	-1.12269	-1.55549
2009-Q2	0.560478	-0.888544	0.047809	-1.09126	0.009703	0.137173	-1.93834	-0.010778	-0.151432	-0.07873	-0.2434	2.7918	-0.298004	3.60982	-0.315161	2.09461	1.33278	-1.76257	-1.52856	0.002509	-0.879574	0.089481	-0.186609	-0.14399	-0.343175
2009-Q3	0.30744	0.331362	1.26367	0.449939	0.977945	0.570776	0.345763	0.211128	0.459381	0.18035	0.07103	-0.706325	-1.13689	-1.53306	0.480012	0.030486	2.99268	1.6933	3.246	0.400708	0.064357	0.882246	-0.164255	0.364111	0.231904
2009-Q4	0.733647	1.05306	0.803272	1.16616	0.256879	0.749154	0.090743	-0.020401	-0.295372	0.692238	0.300051	0.120374	0.050229	-0.997199	0.31251	1.38739	0.746868	1.8684	1.73339	0.602328	0.053321	0.047785	0.264499	1.09838	0.666769
2010-Q1	0.502455	-0.792984	0.51807	1.20634	1.04322	0.802771	0.863569	-0.028196	0.588106	0.362089	0.637137	-1.6533	1.57327	-4.41282	0.320983	0.864997	1.95908	1.36161	1.08346	-0.181172	1.95123	0.823003	3.54814	0.38478	1.1385
2010-Q2	0.517845	1.65667	0.985262	0.523261	0.951945	2.23539	0.683518	0.149925	2.60701	0.536579	1.00205	-3.0315	0.579427	2.20047	0.738517	1.34652	1.8998	2.01661	1.03619	0.430196	-1.06297	0.552448	1.78555	0.922028	0.682244
2010-Q3	0.700461	0.959276	0.416086	0.708695	0.446911	0.830866	1.58537	-0.051135	0.321051	0.601402	0.663216	-3.50819	0.856434	-1.81741	0.483995	1.79908	1.15522	-0.137373	0.909399	0.429435	-2.48158	0.083808	1.01148	0.737211	1.11175
2010-Q4	1.01448	0.646595	0.505195	1.1175	0.718046	0.824029	-0.22505	0.067103	1.9159	0.69757	0.063325	-1.16697	-0.261806	3.80803	0.594648	-0.804788	1.21932	0.730131	0.832867	1.13028	2.80739	-0.194075	1.53099	0.501903	1.0698
2011-Q1	-0.267863	1.45344	0.481331	0.755347	0.463676	1.92494	0.217843	-0.155975	0.30569	1.01971	0.62948	-2.93497	0.225822	-3.65824	0.340912	-1.40976	0.873017	1.95726	0.811819	0.59237	0.093582	-0.660783	0.710491	-0.240441	0.950456
2011-Q2	1.17102	0.204749	0.208184	0.194807	0.499794	0.094964	1.00233	-0.31689	-0.294392	0.080016	0.099462	-1.51886	0.191109	2.85047	0.119673	-0.647807	0.578047	-1.00198	0.441292	-0.094369	-0.413466	-0.428888	0.088521	0.714973	0.574952
2011-Q3	1.35586	0.010565	0.285406	1.37964	-0.336614	0.864337	-1.24371	-0.648079	0.326451	0.242136	0.310121	-2.07481	-0.739838	1.41023	-0.470252	2.49135	0.434161	0.712286	1.92407	-0.008004	1.61127	-0.780811	1.03388	-0.027779	0.298246
2011-Q4	1.13712	0.165209	0.291633	0.787513	0.624972	-0.271718	0.817188	-0.64856	0.223834	0.266748	0.185897	-4.01499	-0.128191	1.38845	-0.883451	-0.159699	0.633556	0.029387	0.713972	-0.596028	0.051494	-1.47839	-1.17445	1.15928	0.762205
2012-Q1	0.938634	0.871672	0.214579	0.064087	0.097722	0.199103	-0.069457	-0.937142	-0.122007	0.061219	0.643558	-0.991695	0.546202	-2.25331	-1.12718	1.19755	0.680064	-1.30551	0.563182	-0.216573	2.16968	-0.54571	0.193776	0.782993	0.400084
2012-Q2	0.749932	-0.646709	-0.001001	0.326164	0.22699	0.167335	0.07525	-0.961235	-1.75159	-0.158997	-0.078857	-1.88834	0.457484	0.369964	-0.773571	-0.715468	0.665695	1.01317	0.8875	0.064111	0.235737	-1.34792	0.113816	0.430202	0.897704
2012-Q3	0.584846	0.11385	0.244139	0.136217	0.514494	0.29233	0.093894	-0.50969	-0.24656	0.203507	1.21552	-1.26349	-0.929681	1.13959	-0.547831	-0.380866	0.414737	-0.322139	0.627766	-0.426776	-1.44944	-1.12964	-0.280625	0.134948	0.299054
2012-Q4	0.551558	-0.075858	-0.045914	0.206781	0.214736	-0.416401	-0.16163	-0.762657	-0.38871	-0.070592	-0.153764	0.013047	0.90892	1.21674	-0.800195	0.251842	0.631236	0.935516	0.842119	-0.708357	0.817251	-1.58078	-0.44527	0.113873	0.435315
2013-Q1	0.276109	-0.494274	-0.275611	0.897005	0.420814	-0.470416	0.563835	-0.319632	0.091194	-0.055531	0.644579	-2.20767	-1.76806	0.525635	-0.846566	1.21531	0.748384	0.532706	0.346016	0.327541	0.15056	0.415913	1.10928	0.885675	0.414045
2013-Q2	0.452218	0.509309	0.583788	0.580357	0.758943	1.05031	0.074282	-0.087487	0.07416	0.700197	0.535984	0.062633	2.1024	0.637735	0.005751	0.793282	1.14389	2.4088	-0.690607	-0.180961	0.722469	0.758635	-0.108585	0.123396	1.06017
2013-Q3	0.79672	0.221927	0.310608	0.814973	0.703765	0.540479	0.633382	-0.054727	-0.004235	0.011073	0.945745	0.428115	2.78069	1.66436	0.183386	0.83087	0.883545	1.69612	0.967583	0.605087	0.980802	-0.138857	0.448566	0.783415	0.459086
2013-Q4	0.813165	0.492288	0.218341	1.05056	0.19535	0.341159	0.201104	0.166619	-0.755908	0.455432	0.530908	-0.626364	-0.591024	2.61857	-0.199346	-0.042182	0.918167	-1.44705	0.545513	0.633886	-0.17716	1.09563	0.911575	0.798249	1.28791
2014-Q1	0.700051	-0.01997	0.430778	0.163448	0.723139	0.968471	0.253256	0.367436	0.098142	0.059403	0.658962	0.775815	3.77217	-4.03941	0.113252	0.990631	0.897067	4.15343	0.644192	-0.099731	0.520764	-0.641456	0.69998	-0.282705	-0.39008
2014-Q2	0.546472	-0.000492	0.264261	0.913329	0.609706	-0.030612	-0.072442	0.463352	-0.296268	0.177916	0.655704	-0.171509	3.30526	2.13957	-0.006061	-1.90918	0.709927	-1.93459	1.2698	0.58558	0.739082	0.33265	0.904266	1.35368	0.244204
2014-Q3	0.473342	0.224852	0.689397	0.959051	0.765132	0.489948	1.67388	0.740035	0.696909	0.490497	0.575953	1.294	0.947933	3.19048	0.141663	0.093221	0.365763	2.15537	0.376168	0.252772	0.420367	0.093312	0.669873	1.22093	0.637474
2014-Q4	0.363065	0.282061	0.520589	0.691976	0.834333	0.863376	0.358693	0.858377	-0.142238	0.092725	0.559313	-1.11958	0.493258	0.378242	-0.208996	0.49358	0.563586	0.80956	1.11173	0.90095	1.22245	0.807297	0.842571	0.562794	1.08603
2015-Q1	0.864537	-0.105762	0.516921	-0.549519	-0.2899	-0.201401	0.68468	1.14759	-0.488977	0.434105	0.526764	0.373957	23.2488	-1.8503	0.20863	1.35739	0.878467	2.84206	0.544674	0.588936	-0.256739	0.643723	1.2892	0.78482	0.425241
2015-Q2	0.142854	0.647084	0.668929	-0.272172	-0.016241	0.62563	0.467773	1.07278	0.843891	-0.037818	0.713107	0.064735	-2.33976	5.90017	0.398912	0.125369	0.22559	0.417319	1.03911	0.316151	0.530068	0.298843	0.973623	0.74136	-0.591144
2015-Q3	1.06511	0.497276	0.189167	0.353702	0.625615	0.451261	0.301653	0.91003	0.249989	0.439774	0.429995	-1.93832	3.25051	-1.20516	0.22875	-0.043257	1.52266	-0.958755	1.23267	0.339777	1.17177	0.116326	1.34278	0.330657	-0.01003
2015-Q4	0.54755	0.090194	0.416914	0.074877	0.374717	0.439251	0.222825	0.969062	0.507185	0.209278	0.747434	1.23981	0.143188	1.72754	0.489311	-0.400741	0.749348	1.66563	-0.039634	0.017028	-0.87808	0.48272	0.846221	0.032525	0.103074
2016-Q1	0.912805	0.801313	0.178481	0.548501	0.354966	0.795151	1.15206	0.677651	0.53196	0.618089	0.166348	0.017802	-0.398727	-1.98622	0.311789	0.473812	0.35066	1.03491	0.599613	0.906649	0.753067	0.461682	0.185811	0.503392	-0.245419
2016-Q2	0.721415	0.421298	0.670732	-0.491712	0.510371	0.571937	1.35264	0.419409	1.01228	-0.287192	0.530744	-0.584998	0.416762	6.20074	0.166183	0.172843	0.975072	2.3046	0.444986	0.220323	-0.662347	0.305451	0.111838	0.470347	0.78888
2016-Q3	0.145998	0.536017	0.237545	1.03121	0.566775	0.2059	0.848382	0.88707	0.764023	0.237214	0.45077	0.318305	-0.221686	1.8736	0.554906	0.262816	0.502262	1.05236	1.13718	1.14269	-0.862091	1.17418	0.443018	0.542291	0.223191
2016-Q4	0.967853	0.924877	0.512675	0.561483	0.359389	0.362032	0.720497	0.464567	0.844532	0.613692	0.649613	0.174941	10.9725	3.3324	0.353516	0.232891	0.827585	1.372	1.08863	0.857043	2.36998	0.917897	0.595749	0.502716	0.074162
2017-Q1	0.370328	0.402792	0.774954	1.15175	0.093961	1.18943	0.543104	0.754511	0.835422	0.801667	0.576446	0.083829	-5.78669	-3.20669	0.582146	1.12121	0.918203	-1.85403	0.473694	0.503601	0.482147	1.20604	0.40318	0.566785	-0.06432
2017-Q2	0.633584	0.840446	0.318783	1.17915	0.65493	0.558826	0.519384	1.02778	0.559743	0.686173	0.251392	1.14226	3.52095	1.40437	0.369751	0.397438	0.522902	0.529874	0.344082	0.902346	0.903872	0.477774	1.1869	0.534397	0.731033
2017-Q3	1.00947	0.769596	0.126365	0.356617	0.672106	0.862317	-0.88836	0.532867	0.415963	0.690602	0.34046	0.479536	5.18686	2.24091	0.382809	0.671253	1.45125	1.74572	-0.246684	0.688176	0.776192	0.705148	1.23308	0.790798	0.692246
2017-Q4	0.46846	0.453428	0.81291	0.435261	0.998091	0.731446	0.964826	0.689857	1.15067	0.763353	0.399228	0.448567	3.55265	2.34842	0.53797	0.287362	-0.104624	1.14573	1.07182	0.773031	-0.027495	0.783955	0.128632	0.874862	0.850364
2018-Q1	0.929509	0.795218	0.210794	0.543378	1.04669	0.132033	1.19887	0.491756	0.458988	0.220848	0.05949	0.591653	-0.598437	0.359981	0.090272	-0.468509	0.971484	1.5891	1.34087	0.61222	0.308798	0.514575	0.755641	0.631956	-0.683101
2018-Q2	0.723879	0.269122	0.277405	0.390585	0.835589	0.386139	0.299478	0.545216	0.039387	0.172602	0.526678	-0.130319	2.26392	1.58843	-0.095817	0.510565	0.577461	-0.729326	-0.214397	0.672241	0.278385	0.755237	0.639344	0.867116	-0.131193
2018-Q3	0.308982	0.331378	0.161219	0.608006	-0.334331	-0.103204	0.662391	0.501787	-0.084649	0.304644	0.587147	1.08888	1.85399	-1.03149	-0.159352	-0.595461	0.45845	0.421839	0.384594	0.26488	0.631253	0.360023	-0.466881	0.723648	0.648958
2018-Q4	0.16073	0.791716	0.799312	0.244057	-0.091147	0.206611	0.851344	0.559687	0.041375	0.479344	0.214108	0.035493	0.277141	2.05407	0.106249	0.25785	0.929952	-0.027211	-0.084892	0.51001	0.412555	0.399706	1.1626	0.271333	0.340713
2019-Q1	0.519086	0.47991	0.039014	0.210663	0.366387	0.468603	-0.002471	0.528743	0.567197	0.307835	0.614896	0.383202	2.99259	-2.66012	0.223309	0.647573	-0.369705	0.661398	-0.093509	0.430345	-0.097315	0.598676	0.035024	0.765207	-0.775998
2019-Q2	0.615071	0.080275	0.338288	0.859631	0.31667	-0.242534	1.03936	0.355818	0.845997	0.36272	-0.185298	1.28363	-0.058978	3.09036	0.068865	0.507894	1.0399	2.09088	-0.060006	0.37246	0.230101	0.571661	0.23467	0.499697	0.787791
2019-Q3	0.438966	0.111833	0.44471	0.328486	0.406255	0.084161	0.383865	0.407706	0.706851	0.259482	0.41683	0.5771	1.67923	-0.722385	0.05967	0.446985	0.41158	0.21975	0.013342	0.439459	0.024178	0.284106	0.282793	0.521779	-0.13825

## Sheet: Ylevel Long
TimeWindow	AUS	AUT	BEL	CAN	CHE	DEU	DNK	ESP	FIN	FRA	GBR	GRC	IRL	ISL	ITA	JPN	KOR	LUX	MEX	NLD	NOR	PRT	SWE	USA	ZAF
1961-Q1	100	100	100	100	100	100	100	100	100	100	100	100	100	100	100	100	100	100	100	100	100	100	100	100	100
1961-Q2	98.9024	99.65	101.167	102.529	101.356	99.4607	101.8	104.441	100.737	101.6	100.437	102.99	101.282	99.6388	102.115	102.131	104.316	101.032	100.954	98.6069	101.621	101.532	100.364	101.697	99.563
1961-Q3	98.1946	100.902	102.458	105	102.615	101.502	103.652	106.574	101.255	103.218	99.9261	104.288	102.262	100.615	104.495	104.091	102.412	101.649	101.972	98.7223	102.814	103.154	101.755	103.65	101.787
1961-Q4	99.3132	101.132	103.873	106.466	104.624	101.965	105.555	109.582	103.545	104.972	99.7526	103.763	102.912	103.018	106.495	108.867	103.741	101.817	103.05	100.307	103.579	104.864	102.267	105.682	102.712
1962-Q1	102.101	102.612	105.272	109.288	105.226	103.467	107.51	112.174	104.939	106.862	100.187	103.239	103.553	105.413	108.071	110.328	105.807	101.98	104.12	103.036	103.916	106.664	102.551	107.567	105.369
1962-Q2	104.056	102.59	106.664	110.092	106.441	104.545	108.718	114.783	102.281	108.588	101.159	102.721	104.192	107.779	109.234	111.871	103.831	102.145	105.181	105.188	104.434	108.399	104.357	108.539	106.044
1962-Q3	104.899	103.451	107.855	111.542	107.9	107.049	109.179	117.594	104.277	110.151	101.763	104.046	105.195	110.381	109.89	113.238	106.87	102.577	106.656	108.499	105.133	110.067	106.911	109.873	108.114
1962-Q4	106.782	103.545	108.822	113.814	108.597	106.818	108.892	117.91	106.132	111.53	101.403	107.338	106.582	113.222	111.54	115.604	109.948	103.293	108.567	108.128	106.013	111.67	107.792	110.234	109.499
1963-Q1	109.247	103.925	109.782	114.505	107.613	103.081	107.859	124.693	105.14	109.672	101.868	110.611	107.956	116.035	112.281	117.184	116.39	104.013	110.467	101.345	107.074	113.207	106.684	111.437	110.947
1963-Q2	107.824	106.955	110.733	116.18	111.741	107.704	108.009	124.796	107.225	114.57	106.285	113.85	109.32	118.83	115.359	120.633	113.645	104.717	112.347	110.405	108.206	114.806	110.764	112.688	113.881
1963-Q3	112.249	108.118	112.339	117.084	114.231	111.441	109.341	127.489	108.345	118.349	106.788	116.545	110.546	121.826	117.252	124.171	117.39	106.361	114.991	113.058	109.41	116.465	112.818	115.165	116.886
1963-Q4	114.654	110.322	114.635	120.758	115.472	111.98	111.857	129.862	110.638	118.718	109.228	118.64	111.616	125.02	118.458	128.449	117.499	109.003	118.439	115.439	110.684	118.186	113.807	115.92	118.946
1964-Q1	114.471	111.432	116.914	123.754	115.616	113.521	115.555	130.597	112.035	120.953	109.871	120.71	112.673	128.183	120.214	132.546	124.515	111.623	121.859	116.983	112.029	119.967	116.627	118.364	121.174
1964-Q2	117.296	113.046	119.186	124.21	119.693	114.908	118.571	132.749	113.006	122.113	111.817	122.782	113.732	131.342	118.997	135.743	120.935	114.236	125.27	117.994	113.474	121.998	117.259	119.653	123.367
1964-Q3	118.024	114.064	120.788	125.504	119.039	116.102	120.903	133.746	114.82	123.61	112.261	125.431	114.551	133.956	118.796	137.84	129.165	115.683	127.903	120.223	115.019	124.278	119.599	121.522	124.526
1964-Q4	121.38	117.319	121.691	126.182	118.311	117.681	122.552	136.654	114.084	124.727	113.952	128.683	115.12	136.001	118.299	139.564	134.357	115.912	129.722	121.485	116.663	126.807	120.879	121.898	128.168
1965-Q1	122.398	116.109	122.583	130.154	121.252	119.607	123.519	139.562	117.765	125.004	113.641	131.911	115.682	138.036	119.896	140.698	136.075	116.134	131.526	124.993	118.407	129.586	123.261	124.847	130.634
1965-Q2	124.317	116.722	123.471	131.401	121.399	121.494	124.431	140.158	119.394	128.114	113.733	135.11	116.241	140.047	122.287	142.456	136.383	116.36	133.315	123.716	119.877	131.854	122.35	126.424	131.897
1965-Q3	123.954	119.082	124.38	133.191	122.685	122.303	125.29	141.585	120.854	129.965	114.682	137.701	116.508	143.012	123.916	145.684	135.304	116.68	135.283	124.829	121.072	133.613	122.224	129.235	131.481
1965-Q4	124.254	119.617	125.307	136.466	122.364	123.035	126.096	145.817	120.006	131.775	115.387	139.624	116.458	146.981	125.777	147.947	138.46	117.101	137.429	128.166	121.993	134.861	124.656	132.213	133.668
1966-Q1	123.896	123.441	126.225	139.079	120.717	125.27	126.848	144.825	118.91	132.964	115.583	141.518	116.413	150.899	126.994	151.907	146.946	117.516	139.554	124.678	122.64	135.6	126.38	135.431	135.545
1966-Q2	125.593	123.288	127.137	142.027	126.91	125.655	127.712	152.309	121.359	134.975	116.265	143.41	116.364	154.804	128.803	157.851	156.047	117.93	141.665	128.358	123.8	136.808	125.546	135.894	137.02
1966-Q3	129.144	123.629	128.24	141.993	125.316	125.809	128.688	155.33	122.662	136.514	116.626	145.334	117.221	156.423	132.441	161.689	153.35	118.07	143.724	130.992	125.473	138.485	122.332	137.045	139.039
1966-Q4	129.99	124.73	129.542	143.73	126.758	123.844	129.776	155.751	126.429	137.259	116.139	147.283	119.045	155.582	133.076	164.92	155.391	117.914	145.715	131.422	127.66	140.63	128.53	138.169	139.496
1967-Q1	135.062	125.823	130.831	143.414	130.314	123.228	130.977	156.18	124.787	139.612	117.713	149.212	120.863	154.714	135.731	169.29	160.628	117.762	147.686	133.215	130.361	143.245	129.894	139.393	144.568
1967-Q2	134.872	126.901	132.112	146.432	129.038	122.843	132.124	158.056	125.822	141.14	119.371	151.129	122.657	153.885	138.65	173.844	163.982	117.61	149.644	134.577	132.379	146.306	130.33	139.478	144.797
1967-Q3	137.407	126.065	133.372	146.956	127.537	125.809	133.217	160.767	125.062	142.489	119.917	153.258	124.937	152.069	140.787	179.873	170.77	118.026	152.108	136.815	133.717	149.814	128.248	140.798	152.078
1967-Q4	138.599	128.094	134.604	147.55	128.191	127.427	134.257	159.611	124.302	143.878	120.508	155.602	127.722	149.205	143.569	183.35	171.898	119.051	155.101	138.063	134.373	153.768	131.238	141.859	149.317
1968-Q1	137.365	129.714	135.827	148.774	130.228	128.918	135.244	163.017	125.566	148.064	124.921	157.931	130.485	146.368	143.918	187.725	182.836	120.081	158.068	142.627	134.348	158.168	129.028	144.752	151.768
1968-Q2	142.654	131.248	137.045	152.817	130.948	129.92	136.707	167.963	127.605	136.84	124.431	160.249	133.24	143.535	146.932	194.13	185.527	121.094	161.028	142.784	134.88	161.239	136.119	147.171	152.441
1968-Q3	144.539	133.625	138.87	154.907	134.565	132.772	138.648	169.318	127.959	152.403	126.903	163.598	135.653	142.683	150.465	198.525	195.048	123.545	163.578	143.636	135.971	162.979	137.108	148.312	154.087
1968-Q4	149.928	134.822	141.329	157.046	137.838	134.776	141.066	176.181	130.358	153.964	127.387	168.023	137.706	143.899	153.988	209.836	191.72	127.497	165.702	148.44	137.62	163.39	136.365	148.895	157
1969-Q1	148.889	136.135	143.774	159.1	134.538	138.168	143.962	182.432	136.732	154.247	127.096	172.419	139.739	145.123	156.399	211.681	201.518	131.413	167.812	148.983	139.827	162.423	135.774	151.225	158.128
1969-Q2	151.84	138.711	146.193	159.884	139.272	139.941	146.19	181.815	138.021	158.031	128.087	176.772	141.759	146.32	159.224	217.845	208.476	135.3	169.901	151.315	141.507	162.124	139.362	151.685	157.995
1969-Q3	154.351	142.049	148.638	161.601	145.064	142.947	147.751	185.207	141.847	159.525	128.8	180.722	143.168	148.133	159.604	223.063	225.282	137.307	172.542	154.835	142.658	165.282	144.712	152.687	165.21
1969-Q4	157.908	143.494	151.096	163.914	144.74	145.144	148.644	187.28	143.957	160.786	129.425	184.216	143.911	150.596	156.378	231.769	229.812	137.285	175.758	159.484	143.281	169.642	145.752	151.942	162.98
1970-Q1	161.189	146.203	153.523	164.973	147.629	142.828	148.87	190.782	145.207	163.859	128.597	186.039	146.359	146.512	165.755	238.871	225.918	138.068	178.938	157.104	143.377	174.591	147.698	151.717	166.488
1970-Q2	164.432	149.991	155.942	164.966	149.381	148.506	149.255	191.085	150.234	165.927	131.646	192.903	145.495	155.524	166.965	241.767	235.003	137.375	182.102	161.392	143.925	179.817	148.835	151.932	169.886
1970-Q3	164.091	152.895	157.776	166.67	151.467	151.28	149.8	192.062	153.04	168.212	132.959	196.553	145.523	163.017	170.315	248.249	236.457	137.296	184.366	163.862	144.927	180.979	153.182	153.332	167.924
1970-Q4	164.875	154.794	158.973	166.967	152.081	152.562	150.505	193.577	154.59	170.853	134.112	195.441	146.328	169.141	170.506	247.449	254.674	137.787	185.651	167.262	146.381	184.187	153.89	151.689	173.833
1971-Q1	166.868	155.059	160.154	166.009	153.776	149.631	151.369	195.089	147.401	171.074	133.346	200.557	147.776	173.982	169.614	249.704	256.103	138.792	186.924	168.079	148.289	184.145	152.214	155.809	176.407
1971-Q2	167.589	158.4	161.332	170.824	156.222	152.772	152.605	198.894	156.385	174.191	135.718	205.202	149.686	177.914	170.33	253.732	264.445	140.211	188.187	169.522	150.247	191.445	150.424	156.652	174.969
1971-Q3	172.855	160.941	163.011	175.574	157.186	155.415	154.213	202.554	156.344	177.031	138.107	214.766	151.98	181.174	172.825	256.823	264.956	142.027	190.997	170.665	152.256	192.558	153.173	157.941	177.248
1971-Q4	172.297	160.354	165.219	177.515	158.365	155.284	156.192	206.632	155.387	178.548	138.624	210.874	154.518	183.955	173.8	259.163	266.946	144.179	195.447	168.777	154.315	199.146	151.672	158.313	178.522
1972-Q1	170.207	165.577	167.414	176.895	159.817	155.441	158.542	209.985	163.016	180.887	138.824	221.55	157.125	186.435	175.72	267.607	270.783	146.58	199.874	173.588	156.425	199.041	152.39	161.225	177.47
1972-Q2	174.019	165.515	169.598	181.901	160.273	157.979	160.745	214.946	162.952	181.581	142.504	228.162	159.686	188.883	175.641	272.643	278.786	149.17	204.276	174.387	158.336	202.906	152.679	164.884	179.327
1972-Q3	173.135	167.754	172.055	182.408	161.621	161.669	162.8	219.668	166.444	183.194	142.907	226.742	162.088	191.524	178.009	278.462	283.381	151.92	208.749	174.652	160.048	212.85	157.029	166.441	179.437
1972-Q4	174.96	175.322	174.796	186.73	164.475	164.181	164.708	224.02	169.883	186.235	145.148	239.409	164.257	194.478	178.855	285.468	295.429	154.833	213.292	176.824	161.562	214.001	159.706	169.228	182.615
1973-Q1	179.478	172.838	177.519	191.606	165.294	166.451	166.469	228.144	175.956	189.946	152.372	240.264	166.148	197.728	180.467	295.016	305.2	157.933	217.8	182.41	162.876	222.553	160.768	173.416	184.97
1973-Q2	179.823	176.376	180.216	193.685	165.149	167.681	167.614	232.211	170.525	191.998	152.567	248.584	167.771	201.252	185.875	297.714	318.025	161.259	222.27	181.81	164.505	227.259	160.826	175.304	184.148
1973-Q3	181.63	177.078	182.788	194.386	166.674	168.231	168.145	236.046	178.092	193.647	151.12	250.06	169.158	205.112	191.789	298.582	334.213	164.911	226.168	180.491	166.446	234.043	162.083	174.382	189.474
1973-Q4	186.16	180.823	185.209	198.018	169.612	168.649	168.06	239.93	181.439	196.122	150.469	251.061	170.445	209.043	196.474	302.272	339.05	168.485	229.43	187.535	168.701	237.773	164.296	176.038	193.123
1974-Q1	186.196	184.469	187.585	199.487	172.09	170.076	167.361	244.005	180.383	198.003	146.348	246.006	171.913	212.471	198.067	291.886	353.206	171.077	232.649	188.614	171.27	239.074	163.422	174.524	196.732
1974-Q2	182.44	183.692	189.966	201.67	172.611	169.945	166.541	247.088	180.94	198.995	148.455	233.055	173.851	214.973	199.959	293.988	352.275	171.977	235.858	190.777	173.483	234.212	166.205	174.939	199.436
1974-Q3	184.63	184.549	190.282	201.492	168.426	169.945	165.599	248.832	183.175	200.872	149.408	217.88	176.568	216.105	200.292	297.75	357.773	170.4	239.207	192.28	175.342	230.327	168.546	173.286	201.695
1974-Q4	184.804	182.289	188.377	200.558	162.408	167.799	164.537	248.996	183.217	197.839	147.249	229.284	179.884	215.985	196.106	296.135	356.553	166.624	242.689	189.616	176.846	228.547	170.84	172.613	199.791
1975-Q1	185.536	182.543	186.493	199.297	158.954	166.831	163.354	247.747	186.155	196.949	147.334	247.497	183.089	215.392	192.694	296.523	361.597	162.142	246.13	185.893	177.996	224.005	171.931	170.512	198.991
1975-Q2	191.395	180.662	184.62	201.888	157.251	165.993	163.505	247.541	184.834	197.446	144.915	245	185.557	215.165	192.595	303.106	378.621	158.464	249.555	188.442	179.856	220.663	169.946	171.73	202.421
1975-Q3	189.298	182.397	185.557	205.679	155.463	167.799	164.989	248.622	183.142	198.211	144.419	240.552	186.694	216.083	195.332	306.556	389.442	156.942	252.654	189.516	182.428	220.894	171.496	174.67	204.042
1975-Q4	186.43	186.732	189.505	208.078	154.353	171.096	167.806	250.37	181.365	200.888	146.075	252.163	186.597	218.448	197.521	309.779	401.459	157.84	255.386	196.743	185.71	226.073	173.685	177.022	205.724
1976-Q1	194.675	186.052	193.436	211.684	154.216	172.633	171.958	252.858	182.042	203.836	148.387	260.433	186.165	222.005	201.001	312.404	413.056	160.128	258.084	197.114	189.704	231.508	170.791	181.002	208.428
1976-Q2	195.275	189.487	197.342	216.264	155.007	175.198	175.071	255.777	183.015	206.266	148.142	261.773	186.375	226.409	204.634	314.25	432.913	162.581	260.786	197.31	192.963	237.268	173.809	182.33	204.269
1976-Q3	196.859	193.836	199.066	217.227	157.578	175.25	177.145	258.257	185.056	207.242	149.996	255.262	188.129	231.431	209.834	318.668	441.312	164.165	262.927	204.281	195.489	238.368	172.868	183.331	209.129
1976-Q4	198.575	196.476	198.511	217.675	159.341	178.495	178.181	260.24	186.6	209.824	153.178	275.239	191.616	236.797	213.474	319.047	446.275	164.617	264.481	200.823	197.28	246.014	172.068	184.66	207.601
1977-Q1	197.494	196.842	197.958	220.77	159.248	180.019	176.046	262.302	184.992	212.143	153.222	273.955	196.215	242.166	213.559	326.025	450.742	164.534	266.039	203.261	198.336	248.283	168.57	186.841	207.148
1977-Q2	200.295	199.65	197.412	221.956	159.24	181.04	175.923	263.492	184.77	213.066	152.157	263.951	201.218	247.271	212.369	328.32	473.609	164.595	267.568	203.288	199.745	250.49	170.273	190.474	207.347
1977-Q3	199.441	200.279	198.03	223.131	160.483	180.988	181.711	264.368	185.912	214.042	153.217	264.902	206.115	251.961	210.383	330.558	502.069	165.428	271.304	204.966	201.504	253.005	170.517	193.911	206.546
1977-Q4	198.817	204.897	199.892	226.659	160.382	184.102	180.065	266.134	185.479	214.531	155.846	280.88	210.51	256.112	212.186	335.042	520.988	167.16	277.385	207.01	203.616	254.783	169.508	193.915	207.607
1978-Q1	200.219	195.931	201.743	228.564	160.362	184.861	176.63	267.795	187.488	217.511	157.236	291.885	214.225	259.725	215.653	341.372	516.771	169.352	283.428	207.535	206.736	256.01	172.258	194.534	211.021
1978-Q2	201.861	199.624	203.575	230.132	160.725	185.593	180.477	268.338	188.81	221.128	159.068	287.255	217.281	262.965	219.384	344.69	532.699	171.528	289.411	207.916	210.087	257.232	174.942	202.051	215.099
1978-Q3	204.923	200.936	204.886	232.329	160.782	188.027	183.405	268.008	189.634	220.933	161.255	278.12	219.65	265.968	220.538	349.147	542.603	173.298	295.887	209.861	212.609	258.612	171.334	204.083	212.785
1978-Q4	206.623	202.273	205.631	234.366	161.403	190.225	183.769	267.612	193.759	222.813	162.717	304.937	221.406	268.87	223.899	354.186	568.634	174.504	302.852	213.546	212.888	263.052	174.125	206.826	214.722
1979-Q1	212.278	206.958	206.372	236.316	162.574	190.461	185.465	267.185	197.692	224.73	162.139	306.216	222.765	271.838	227.436	359.483	594.143	175.293	309.743	203.07	211.959	265.85	177.719	207.198	218.48
1979-Q2	208.877	209.626	207.105	239.5	163.486	196.375	188.687	267.601	202.387	226.878	169.301	304.487	224.027	275.088	229.09	366.051	598.633	175.898	316.595	214.898	218.297	271.504	180.572	207.419	219.892
1979-Q3	210.817	211.469	209.08	241.157	165.024	196.375	187.428	268.244	204.122	229.472	165.544	288.155	225.454	278.875	233.054	368.843	582.065	176.505	323.151	216.489	223.988	275.114	181.07	208.96	221.533
1979-Q4	214.885	214.28	212.377	242.762	167.55	197.579	188.377	269.187	206.564	229.908	167.295	301.5	227.13	283.129	238.54	370.446	573.225	177.139	329.349	219.82	225.998	280.795	181.264	209.483	226.079
1980-Q1	215.851	216.572	220.368	244.462	170.723	199.162	191.261	270.99	210.022	232.386	165.707	311.777	228.955	287.474	238.102	371.863	578.304	177.656	338.469	219.693	234.769	285.216	186.934	210.142	230.724
1980-Q2	216.41	214.3	218.9	244.384	171.22	197.879	186.386	271.911	209.039	231.211	162.392	305.807	230.84	291.606	239.95	369.903	575.184	177.925	340.677	215.626	229.974	285.141	178.022	205.812	235.11
1980-Q3	217.55	215.417	216.756	244.104	172.36	197.094	183.911	270.833	219.465	231.248	162.232	289.757	232.713	295.24	240.151	378.189	586.072	177.813	348.032	214.179	225.831	284.166	184.781	205.567	239.135
1980-Q4	221.299	215.535	216.312	247.473	173.121	196.833	185.081	272.403	213.501	230.94	160.455	301.156	234.563	298.35	242.198	386.227	569.863	177.368	358.11	219.148	230.708	288.913	181.165	209.401	239.673
1981-Q1	222.153	214.042	216.361	252.927	173.529	199.175	185.37	270.861	213.099	231.926	160.253	295.237	236.429	301.169	240.816	388.595	593.313	176.84	366.107	217.037	234.614	290.205	182.277	213.504	242.649
1981-Q2	225.599	216.196	219.515	255.77	174.76	198.678	184.009	270.561	215.595	233.17	160.581	288.701	238.372	303.998	241.285	393.35	607.645	176.481	375.593	216.982	235.588	290.439	182.164	211.922	247.948
1981-Q3	230.133	216.046	218.574	253.473	175.254	199.201	185.136	271.764	216.663	234.882	162.311	296.935	240.485	307.149	241.397	392.475	632.94	176.523	377.557	214.998	232.649	289.942	183.562	214.459	251.557
1981-Q4	229.213	214.682	219.159	252.313	174.895	199.044	185.481	271.493	217.52	235.976	162.514	308.819	242.612	310.368	243.356	395.34	642.87	177.002	384.321	215.169	232.59	291.353	181.501	212.123	253.127
1982-Q1	227.355	219.036	219.452	249.345	174.362	199.79	187.925	272.61	218.873	238.059	162.83	302.86	244.354	312.825	243.26	401.399	647.232	177.722	376.916	217.188	234.219	298.422	182.017	208.827	250.782
1982-Q2	229.412	219.679	220.043	246.459	172.313	198.56	190.148	273.646	221.03	239.631	164.566	290.404	245.401	313.839	242.569	404.155	662.432	178.462	377.49	211.904	234.243	294.409	185.862	209.78	248.689
1982-Q3	227.88	219.531	220.291	244.299	171.452	196.597	192.115	275.488	223.431	239.713	164.992	287.432	245.426	312.686	242.439	405.921	676.171	179.057	374.775	214.254	234.174	295.761	183.554	208.978	248.625
1982-Q4	224.272	219.147	218.896	242.045	171.217	197.068	192.153	276.459	226.265	241.15	166.151	295.55	244.59	309.678	241.734	411.562	697.449	179.602	366.552	209.753	234.923	298.158	187.13	209.061	243.369
1983-Q1	222.02	221.807	218.935	246.094	171.517	198.854	193.14	277.469	226.529	242.26	169.194	292.007	243.614	306.315	242.411	411.821	728.349	180.501	363.842	211.499	239.369	300.909	185.013	211.817	239.613
1983-Q2	221.598	224.709	219.039	250.931	173.087	200.948	196.311	279.183	228.908	242.21	170.64	282.882	243.222	304.082	242.119	414.918	750.838	182.135	356.526	217.244	242.01	298.217	186.472	216.637	240.608
1983-Q3	227.781	226.593	220.867	253.737	173.831	200.529	193.778	279.594	231.013	242.626	172.508	289.545	244.112	304.372	246.627	421.126	778.722	184.922	359.485	220.449	245.355	293.743	188.574	220.967	243.382
1983-Q4	231.573	228.89	223.335	256.935	175.065	203.303	198.311	281.4	230.452	243.675	173.999	299.129	246.43	307.391	252.095	424.635	784.296	188.653	363.621	218.902	245.447	291.826	192.373	225.577	249.555
1984-Q1	237.386	225.874	224.238	261.355	176.093	205.992	200.885	283.728	234.09	245.324	175.203	297.203	249.691	311.965	251.6	429.525	818.659	192.442	373.657	222.572	252.03	289.577	196.715	229.987	253.789
1984-Q2	240.066	224.28	224.581	266.467	177.228	202.747	203.432	282.853	234.407	246.148	173.669	289.509	253.339	316.757	252.41	436.03	839.178	195.449	368.158	222.44	253.594	286.582	193.737	233.961	259.062
1984-Q3	242.098	226.343	225.225	267.587	179.897	208.268	205.288	285.317	236.501	247.391	174.793	298.31	256.91	320.637	255.382	441.358	850.618	196.896	377.073	224.874	260.938	293.472	196.299	236.216	254.768
1984-Q4	243.774	228.494	226.676	271.827	181.773	210.022	206.243	285.681	239.293	248.04	178.249	301.889	259.997	323.264	255.423	442.12	854.752	196.972	373.75	225.287	266.357	292.792	198.124	238.155	255.162
1985-Q1	247.325	229.591	227.645	275.958	183.132	208.877	206.898	288.869	240.942	248.493	179.711	293.786	262.25	325.168	256.884	452.955	878.778	196.922	380.586	226.118	271.58	295.98	198.399	240.463	253.641
1985-Q2	252.786	229.949	228.477	276.837	184.802	210.97	210.23	288.598	243.66	250.223	183.517	294.241	263.459	327.004	260.277	462.127	899.947	197.999	380.256	230.579	267.849	298.863	200.496	242.58	251.797
1985-Q3	256.22	233.362	230.024	280.349	185.68	213.718	214.812	291.589	244.876	251.862	183.677	308.37	263.391	329.43	262.362	468.174	910.186	201.444	382.635	228.333	275.636	297.745	202.709	246.285	251.132
1985-Q4	255.551	232.39	231.215	284.652	187.472	215	218.897	294.938	245.289	252.709	184.121	320.345	262.308	332.928	264.111	474.393	937.934	207.219	381.596	233.919	278.296	302.471	200.672	248.115	253.818
1986-Q1	257.236	234.469	232.482	284.567	187.505	213.77	220.79	295.77	245.437	253.714	186.209	299.918	261.057	337.795	265.757	476.28	955.993	213.856	374.238	234.332	283.513	306.466	204.732	250.431	250.794
1986-Q2	256.784	237.306	232.956	286.184	188.974	216.23	220.135	302.814	246.505	256.437	187.591	307.945	260.482	344.23	267.476	475.11	993.25	219.885	372.84	238.392	279.669	309.924	205.757	251.559	252.525
1986-Q3	257.502	237.499	235.823	286.545	189.207	217.826	220.049	300.679	257.248	257.508	188.445	303.446	261.393	352.623	270.146	477.893	1036.13	224.03	365.763	238.996	286.969	311.583	206.763	253.967	253.094
1986-Q4	261.774	237.675	233.096	284.476	189.167	219.998	220.858	302.6	252.426	258.311	191.811	311.696	263.973	362.31	271.255	481.662	1052.29	226.041	364.764	235.951	288.54	316.571	207.391	255.331	254.156
1987-Q1	264.281	235.648	234.743	291.04	189.216	214.477	217.393	308.798	254.362	258.762	193.594	298.335	267.681	371.542	272.366	481.316	1086.09	226.923	366.943	236.515	287.332	322.286	208.337	257.233	256.005
1987-Q2	268.424	239.807	237.351	294.799	190.736	219.292	223.968	313.417	258.792	261.806	196.434	292.684	271.878	378.843	276.491	491.403	1139.88	227.896	376.984	240.4	293.645	327.445	212.946	260.009	256.918
1987-Q3	273.305	242.72	240.668	299.286	192.539	220.81	220.874	319.89	259.797	263.675	201.207	293.558	276.11	382.781	277.289	501.232	1151	230.053	377.387	243.155	285.988	332.512	215.366	262.265	257.855
1987-Q4	278.817	244.687	243.775	303.152	194.307	224.342	222.191	326.434	264.915	268.221	203.485	310.826	280.054	383.176	280.272	514.138	1174.43	233.86	381.947	245.135	291.175	336.494	216.036	266.768	261.021
1988-Q1	280.025	242.213	246.189	307.572	195.139	222.308	224.368	327.484	268.288	271.228	207.112	317.984	283.613	381.363	284.397	526.412	1264.9	239.058	379.367	245.457	290.087	351.827	217.07	268.146	264.944
1988-Q2	280.225	246.658	248.484	310.296	196.632	226.338	224.492	331.49	270.446	273.053	208.333	306.181	286.836	378.991	286.204	525.643	1237.57	245.304	378.15	247.327	285.64	353.427	217.489	271.669	266.825
1988-Q3	282.54	250.756	251.537	310.324	198.819	228.902	220.224	337.466	273.777	276.696	211.506	308.445	289.757	377.423	289.965	537.37	1276.5	252.37	378.617	249.433	288.054	356.123	217.849	273.261	270.414
1988-Q4	286.923	253.723	254.002	312.489	201.597	231.598	225.642	336.709	278.842	279.645	213.327	314.051	292.685	377.204	293.426	543.033	1318.04	259.755	386.16	251.754	288.466	360.821	222.46	276.902	272.953
1989-Q1	289.873	255.811	255.933	316.053	202.486	234.018	228.192	344.649	282.173	283.033	214.267	325.021	296.216	377.953	295.249	557.684	1318.62	266.635	393.395	255.575	286.58	374.409	222.827	279.717	274.643
1989-Q2	296.026	257.028	258.393	317.261	205.789	234.96	223.625	348.041	287.132	285.245	215.678	321.416	300.901	379.145	296.526	550.402	1337.87	272.343	393.545	258.759	289.96	369.115	224.332	281.852	275.835
1989-Q3	298.427	259.159	259.352	318.396	207.969	237.106	220.301	352.704	290.516	288.671	215.893	316.998	307.414	380.366	299.617	560.033	1372.18	276.328	400.882	261.03	292.782	376.397	224.401	283.94	276.056
1989-Q4	297.628	262.529	262.72	317.717	210.738	239.854	223.952	352.118	290.654	292.824	216.098	330.586	315.387	381.432	302.7	577.384	1428.85	278.818	397.347	263.132	294.831	379.531	227.334	284.5	274.348
1990-Q1	300.078	265.765	266.827	320.712	213.986	244.832	222.708	355.203	293.038	294.091	217.555	333.705	323.352	382.43	303.907	574.637	1443.4	281.016	405.986	266.43	293.759	383.393	227.817	287.609	274.568
1990-Q2	300.481	268.63	265.884	319.384	214.613	246.036	227.716	361.24	289.932	295.843	218.672	324.414	330.01	383.498	304.833	592.761	1475.6	284.232	414.795	268.66	296.933	390.563	227.122	288.653	274.341
1990-Q3	298.707	270.85	266.237	317.124	214.079	251.217	228.373	360.162	285.672	296.928	216.389	302.197	334.161	384.755	305.322	602.7	1523.31	289.727	420.453	272.32	294.012	393.292	225.321	288.845	274.111
1990-Q4	300.438	272.702	269.467	314.298	213.793	255.64	225.92	373.782	283.473	297.772	215.645	333.71	335.68	385.973	303.339	601.555	1554.28	297.355	425.797	274.478	301.885	403.749	227.881	286.215	274.365
1991-Q1	296.556	274.591	268.304	309.813	213.11	262.852	226.588	366.599	276.061	297.192	215.015	335.131	335.764	386.548	309.325	606.796	1612.57	305.408	426.971	273.363	304.446	394.34	227.171	284.876	272.183
1991-Q2	296.163	277.095	271.437	311.257	211.994	261.528	229.032	371.068	273.175	298.931	214.744	329.373	335.84	385.977	307.633	613.995	1639.36	312.267	433.504	276.567	306.039	402.079	224.565	287.097	271.568
1991-Q3	297.391	280.169	273.268	311.674	212.083	260.956	230.729	373.871	269.446	299.483	214.275	335.464	337.142	383.694	307.743	612.636	1674.53	316.468	434.31	277.698	305.291	406.395	223.474	288.548	271.463
1991-Q4	297.596	281.883	274.651	312.249	212.3	264.282	228.456	375.731	265.314	300.85	214.648	334.195	339.991	379.911	311.355	616.939	1716.45	317.797	442.155	280.778	307.53	406.492	223.128	289.553	270.996
1992-Q1	299.822	282.964	278.501	312.477	213.592	268.28	231.748	379.48	265.9	303.703	214.663	341.606	343.659	375.698	312.192	617.131	1747.01	317.556	442.116	282.765	314.07	413.682	225.175	293.02	269.097
1992-Q2	301.97	284.32	275.116	312.858	213.061	266.348	229.899	374.531	262.776	303.833	214.41	331.132	347.339	372.125	312.013	619.291	1759.27	317.323	449.366	280.167	315.707	409.879	224.018	296.197	267.446
1992-Q3	305.028	284.545	275.965	314.538	211.456	265.812	236.135	374.771	261.264	303.605	215.775	336.258	350.335	370.194	311.32	620.02	1760.46	318.456	453.539	281.019	319.843	408.461	220.776	299.124	264.35
1992-Q4	311.297	283.685	272.564	316.328	209.953	264.989	235.095	372.329	258.057	303.139	217.278	334.468	352.496	370.322	309.174	616.068	1787.94	321.386	453.917	282.078	317.554	407.809	217.746	302.244	262.104
1993-Q1	313.456	283.005	270.493	318.352	210.045	263.03	232.271	368.855	259.697	301.121	218.85	325.592	354.261	372.288	308.743	623.01	1823.53	325.49	453.718	283.815	315.464	402.432	214.333	302.75	264.426
1993-Q2	315.221	284.62	273.226	321.25	211.67	263.03	231.311	368.83	258.589	301.327	219.935	331.157	356.141	375.657	307.998	619.065	1870.31	330.022	454.909	284.524	320.941	402.633	216.556	304.514	267.326
1993-Q3	315.556	287.522	274.091	324.312	212.138	264.533	231.694	373.268	260.87	301.835	221.668	332.285	358.682	380.206	307.513	614.621	1904.79	334.433	459.79	286.85	327.336	405.434	218.994	305.967	271.174
1993-Q4	321.396	289.542	276.701	325.712	213.156	264.282	236.764	374.674	261.621	302.422	223.139	332.947	362.276	385.307	309.767	618.493	1941.24	338.321	465.592	285.07	338.982	406.794	219.109	310.129	273.183
1994-Q1	326.778	290.473	278.648	330.512	214.15	267.958	239.659	377.773	264.443	304.614	225.763	330.308	367.169	389.94	312.126	623.796	1997.86	341.534	470.423	289.336	335.118	408.172	221.55	313.138	272.794
1994-Q2	330.858	290.973	281.852	335.341	213.466	268.673	246.678	378.601	266.752	307.968	228.397	334.332	373.52	393.268	314.385	620.777	2030.46	344.107	480.283	292.665	342.922	413.461	224.062	317.381	275.754
1994-Q3	333.381	293.612	282.64	339.628	214.94	270.534	245.521	381.608	272.872	309.819	231.007	343.3	381.695	394.473	316.345	627.833	2064.62	346.024	484.19	294.884	338.263	415.331	226.63	319.236	278.855
1994-Q4	336.61	297.576	287.395	342.107	215.666	273.681	251.681	383.036	277.655	312.51	232.408	340.479	391.361	393.754	319.316	625.158	2145.77	347.353	489.58	297.676	351.632	420.323	230.125	322.893	283.51
1995-Q1	336.514	300.064	287.239	345.286	214.438	272.76	252.975	387.41	277.435	314.128	233.395	340.42	406.611	379.718	323.325	632.408	2190.62	346.802	461.467	299.701	348.885	421.054	232.659	324.038	284.534
1995-Q2	337.745	301.336	288.443	345.426	215.015	274.835	252.252	389.813	284.059	315.442	234.258	343.568	412.582	390.073	323.552	639.005	2234.91	346.644	438.856	302.052	351.929	426.022	234.423	325.005	285.797
1995-Q3	345.418	302.02	290.172	345.881	216.563	275.3	253.304	391.387	283.225	316.012	236.423	345.365	425.112	388.58	324.991	646.458	2281.31	347.613	447.406	304.426	360.222	427.872	235.705	327.77	287.031
1995-Q4	345.646	303.061	290.77	347.299	216.787	275.408	255.157	394.361	282.621	316.519	236.727	347.38	431.329	392.192	327.682	647.956	2323.98	370.782	455.715	306.594	364.666	430.771	237.669	329.995	288.163
1996-Q1	351.43	305.489	290.188	347.537	217.318	273.145	255.195	396.692	288.897	318.245	238.901	349.307	440.665	402.793	328.215	653.33	2368.32	354.625	467.292	307.854	370.174	434.173	238.932	332.467	292.207
1996-Q2	353.894	307.702	292.22	349.957	216.71	276.865	262.106	399.621	288.475	319.232	239.751	351.288	449.963	406.803	328.185	661.402	2416.17	358.666	474.125	311.286	369.666	439.38	237.704	338.012	297.68
1996-Q3	356.727	308.351	293.566	352.981	216.119	277.795	262.847	403.045	292.406	321.083	241.864	356.078	450.359	401.337	328.578	661.699	2458.67	355.973	482.448	315.644	381.986	445.341	238.999	341.044	301.058
1996-Q4	359.957	309.491	295.885	355.824	217.263	279.798	262.937	405.195	298.874	321.416	243.727	359.82	458.297	410.541	327.569	669.317	2500.26	362.174	496.649	317.889	375.858	446.598	240.131	344.585	303.914
1997-Q1	362.194	311.067	298.851	360.518	218.888	278.305	266.237	409.309	300.404	322.537	247.092	361.835	475.061	425.698	328.743	671.374	2511.96	367.933	497.512	321.357	385.949	453.944	242.417	346.81	304.787
1997-Q2	372.897	312.055	303.469	364.59	220.466	282.061	270.809	413.022	308.705	326.2	249.225	368.088	495.45	428.035	333.085	666.837	2601.15	375.844	509.032	324.703	395.259	458.069	245.317	352.574	306.651
1997-Q3	373.362	315.875	306.143	368.905	223.103	282.92	270.045	417.935	313.771	328.644	251.057	373.951	505.885	425.379	335.283	668.362	2621.74	384.629	518.93	329.42	394.834	464.028	247.568	356.984	307.292
1997-Q4	378.656	319.582	307.852	372.477	225.143	284.923	270.008	423.699	319.791	332.249	254.039	377.504	518.337	435.766	340.968	668.548	2609.79	384.871	531.454	333.646	400.413	467.148	251.932	360.05	307.756
1998-Q1	381.23	322.397	308.652	377.738	226.667	287.597	274.079	427.411	318.847	335.15	256.243	382.04	524.927	424.442	338.958	661.117	2431.85	390.29	536.53	338.147	404.276	473.911	253.116	363.648	308.145
1998-Q2	384.969	326.006	309.679	377.94	229.392	286.488	272.009	432.232	325.114	338.151	258.504	383.746	537.478	466.879	340.611	658.318	2412.2	400.172	540.454	340.567	408.856	481.189	256.449	367.015	308.58
1998-Q3	392.39	326.784	310.584	381.38	229.165	287.847	277.007	436.316	330.914	340.587	260.269	385.163	558.746	465.088	340.993	659.497	2454.35	406.053	542.923	343.474	401.524	486.523	258.238	371.612	307.904
1998-Q4	398.451	328.079	311.275	386.569	228.393	286.559	277.895	441.108	335.595	343.189	262.896	388.176	546.532	480.149	339.567	664.624	2515.61	408.001	543.767	346.618	403.577	490.187	260.68	377.617	308.202
1999-Q1	401.535	331.405	314.527	393.581	228.526	289.886	280.413	445.513	337.95	344.997	264.555	391.053	576.289	479.567	341.701	656.208	2591.95	418.775	549.688	352.395	406.495	496.703	264.05	381.191	311.036
1999-Q2	402.868	334.617	318.83	396.873	230.59	289.922	281.861	450.797	340.973	347.853	265.1	394.823	583.081	469.003	343.005	658.436	2705.56	430.094	552.85	356.317	406.681	499.296	265.436	384.123	313.511
1999-Q3	407.571	339.228	323.464	403.083	232.051	293.213	283.603	456.79	341.881	352.023	269.975	396.36	610.612	471.661	345.816	662.16	2780.81	444.355	557.333	361.224	415.037	504.191	268	389.154	316.935
1999-Q4	414.488	342.125	327.294	408.753	237.559	295.538	287.57	461.971	347.057	356.812	273.865	402.724	625.156	490.58	351.016	662.574	2861.07	447.043	563.107	366.306	422.177	507.087	272.831	395.768	320.42
2000-Q1	416.055	345.661	329.622	415.292	239.329	299.741	290.374	469.361	357.612	360.197	275.952	404.247	631.019	489.85	355.086	674.503	2915.29	469.655	573.471	368.587	428.418	518.372	275.102	397.199	324.024
2000-Q2	419.876	348.467	331.993	420.228	240.383	302.245	293.68	475.238	357.96	363.587	277.496	407.928	648.547	494.522	357.442	676.4	2954.13	465.14	582.696	372.703	422.231	515.632	281.518	404.473	327.006
2000-Q3	420.684	350.499	333.533	424.502	242.217	302.138	294.491	480.367	363.549	365.948	278.255	415.444	667.46	509.976	359.886	676.9	3035.51	472.291	587.243	375.779	426.328	523.186	283.98	405.013	330.244
2000-Q4	419.081	353.551	336.793	425.229	244.621	301.172	297.371	485.317	367.708	368.91	278.693	421.326	674.895	509.933	365.156	683.565	3025.66	476.105	583.345	380.663	426.496	526.688	283.268	407.536	333.054
2001-Q1	423.363	353.138	336.983	427.481	244.668	307.244	294.142	490.47	371.336	370.946	282.679	426.709	680.253	502.611	367.094	687.198	3062.74	483.623	584.054	381.076	431.485	525.041	284.629	406.374	335.217
2001-Q2	426.875	352.814	337.044	428.633	245.322	307.137	295.578	494.095	369.825	371.381	285.044	425.444	689.095	524.036	366.026	683.879	3102.52	473.992	580.511	383.003	430.719	530.121	284.267	408.749	336.893
2001-Q3	432.009	353.453	336.401	428.347	244.559	306.529	298.232	498.7	372.243	372.776	287.316	432.32	690.623	514.112	365.143	676.838	3144.41	481.159	580.669	383.668	436.021	530.896	285.334	407.053	337.787
2001-Q4	437.214	354.638	336.066	430.955	244.44	306.207	297.644	502.151	371.19	372.886	288.382	433.554	701.116	541.665	364.853	674.865	3199.83	491.955	577.928	384.906	439.811	538.324	287.978	408.161	340.385
2002-Q1	440.511	357.06	338.955	437.352	245.077	304.624	297.544	504.288	373.334	373.902	289.659	437.018	718.222	508.056	364.69	675.97	3281.25	498.223	574.373	382.557	435.29	539.281	287.685	411.731	344.801
2002-Q2	447.892	358.382	341.856	439.929	245.269	305.948	297.514	508.397	378.62	375.903	291.126	446.808	723.022	527.235	366.381	681.019	3340.71	506.834	579.335	383.89	444.334	536.779	292.059	414.225	348.977
2002-Q3	449.454	359.863	343.686	443.737	245.688	307.522	298.526	511.531	377.493	377.259	293.348	449.422	739.114	524.611	367.15	683.107	3408.26	500.256	583.283	384.486	437.74	534.344	293.496	416.066	351.839
2002-Q4	452.725	360.439	344.975	446.171	244.738	306.985	297.541	515.423	380.48	377.443	295.868	452.825	744.842	536.706	368.546	684.953	3445.66	499.481	585.098	385.061	442.683	530.356	294.256	416.71	354.19
2003-Q1	453.197	360.923	344.062	448.64	243.021	302.442	299.136	520.22	377.392	377.878	297.832	462.217	734.37	544.664	367.099	685.476	3422.94	494.681	586.647	385.128	442.788	530.913	297.315	419.022	357.467
2003-Q2	454.731	361.514	344.797	447.978	243.596	302.764	296.353	522.931	383.082	377.066	300.62	470.454	740.389	528.021	366.71	689.818	3417.67	508.007	587.815	383.798	440.68	526.194	296.083	422.627	359.213
2003-Q3	462.305	363.09	346.207	449.652	245.953	305.125	297.371	526.379	389.202	379.655	303.717	473.431	750.323	530.278	366.443	692.424	3483.72	510.111	587.774	384.138	446.871	530.863	299.912	429.804	361.162
2003-Q4	470.195	364.253	348.619	452.754	248.949	305.948	302.911	530.929	390.503	382.612	306.282	483.512	789.305	541.2	369.803	700.13	3575.67	525.297	593.908	386.195	447.015	532.869	302.038	434.739	363.246
2004-Q1	473.936	368.887	353.843	456.015	250.605	305.447	304.37	534.131	393.243	385.924	307.947	492.395	789.267	573.493	371.049	705.062	3620.54	520.809	601.464	389.691	462.851	537.68	306.939	437.059	368.745
2004-Q2	477.079	370.472	357.241	461.432	251.625	306.985	306.182	539.35	398.144	388.465	309.049	492.38	802.713	565.868	372.111	705.182	3648.18	523.304	611.657	391.549	463.804	540.756	308.871	440.39	373.898
2004-Q3	480.729	373.097	360.36	466.879	252.316	306.377	306.904	544.422	401.25	389.827	309.562	498.991	803.927	575.887	372.087	709.535	3662.98	530.342	610.831	392.134	458.449	540.969	310.941	444.553	380.012
2004-Q4	484.452	373.721	361.641	470.233	252.704	306.091	310.221	548.147	409.029	392.72	310.58	497.151	823.016	601.352	372.776	708.08	3690.74	537.883	618.332	392.989	462.953	539.369	313.807	449.006	384.07
2005-Q1	488.247	374.853	363.548	471.861	255.736	306.064	309.095	553.499	408.598	393.667	313.19	494.041	832.799	583.588	372.414	711.551	3722.15	534.595	619.386	394.258	470.499	543.517	315.093	453.976	387.974
2005-Q2	490.441	379.935	365.726	475.284	258.597	307.781	315.181	558.381	410.577	394.386	317.084	495.316	848.548	620.291	375.056	716.304	3792.39	541.513	621.234	397.031	472.967	545.521	317.247	456.072	394.937
2005-Q3	495.675	381.993	367.172	481.041	261.196	310.321	315.532	563.78	412.657	396.333	320.696	502.163	847.171	627.266	377.489	723.194	3849.47	551.676	626.939	402.363	476.89	542.946	320.866	460.137	400.322
2005-Q4	499.876	385.5	369.988	485.798	263.556	311.787	316.556	569.496	414.343	399.225	325.506	504.605	875.246	632.097	377.956	724.432	3888.45	551.95	636.866	404.9	477.963	543.669	323.259	463.042	403.003
2006-Q1	500.898	389.432	372.259	489.737	266.448	314.792	320.534	576.018	425.365	402.458	326.806	521.205	882.494	627.224	379.053	725.765	3952.19	566.262	648.08	407.426	481.022	548.113	328.124	469.202	410.083
2006-Q2	501.741	391.944	373.584	489.99	268.78	320.265	330.094	581.601	424.998	406.518	327.628	522.666	881.988	654.9	381.491	727.642	3981.06	566.507	654.478	413.526	481.623	553.403	333.526	470.299	415.907
2006-Q3	509.258	396.145	376.873	491.359	270.983	322.698	327.893	587.005	428.865	406.48	327.965	525.139	900.377	650.746	383.077	726.299	4045.31	572.759	656.498	415.999	486.566	552.779	337.158	471.026	421.651
2006-Q4	515.773	400.96	381.152	493.317	275.237	327.634	327.004	592.648	433.244	409.535	329.669	538.499	911.574	659.663	387.574	735.713	4076.84	586.964	657.914	419.429	495.471	556.714	339.216	475.039	427.482
2007-Q1	523.447	403.987	386.554	496.473	277.58	327.804	328.088	598.07	442.406	412.726	332.746	534.405	950.381	677.049	387.562	741.138	4145.09	610.144	662.579	424.235	495.844	562.573	342.941	476.157	434.423
2007-Q2	526.527	408.68	388.319	501.283	280.631	330.559	326.618	603.43	447.839	415.863	334.809	549.856	934.353	706.583	388.02	742.122	4216.81	622.832	667.671	426.405	495.836	565.066	344.745	478.885	437.983
2007-Q3	532.402	409.819	391.317	503.388	282.94	332.24	329.687	608.057	452.429	417.354	337.408	546.379	915.033	706.13	388.714	738.343	4266.31	624.771	671.848	431.17	502.199	566.23	347.32	481.487	443.116
2007-Q4	535.07	412.672	392.905	503.96	284.709	334.386	333.003	611.966	460.529	418.297	338.997	543.791	965.857	745.569	387.474	741.739	4358.33	625.876	674.54	437.004	507.663	572.561	350.645	484.413	449.395
2008-Q1	541.114	418.314	394.606	504.346	287.208	336.577	332.865	613.286	458.495	420.114	340.836	547.054	924.066	729.467	391.515	743.722	4375.87	623.376	672.314	438.435	501.285	572.605	349.636	481.629	451.283
2008-Q2	542.323	416.145	394.857	506.17	289.086	335.719	329.794	613.956	457.762	418.27	338.946	543.54	902.114	728.824	387.996	741.01	4398.77	619.435	678.301	440.595	501.535	569.785	349.115	484.116	456.793
2008-Q3	546.556	413.822	392.546	510.321	289.435	333.608	327.867	612.826	454.152	416.915	333.645	543.025	897.923	707.14	383.382	731.63	4434.66	613.961	680.284	440.057	500.618	569.314	347.31	481.496	457.884
2008-Q4	543.9	406.048	384.033	504.403	283.889	328.278	320.125	602.935	446.932	410.988	326.754	535.369	870.273	726.379	373.91	713.858	4289.03	594.408	669.459	437.153	502.187	561.96	333.972	471.077	455.277
2009-Q1	549.517	399.852	380.295	493.006	279.431	312.923	315.568	587.225	417.467	404.154	321.045	509.915	859.404	662.959	363.46	679.821	4292.89	586.136	635.388	421.443	498.04	547.817	331.267	465.788	448.196
2009-Q2	552.597	396.3	380.477	487.626	279.458	313.353	309.451	587.162	416.835	403.836	320.264	524.151	856.843	686.891	362.315	694.061	4350.11	575.805	625.675	421.454	493.659	548.308	330.648	465.118	446.657
2009-Q3	554.296	397.613	385.285	489.82	282.191	315.141	310.521	588.401	418.75	404.564	320.491	520.449	847.102	676.36	364.054	694.272	4480.29	585.555	645.985	423.142	493.977	553.145	330.105	466.811	447.693
2009-Q4	558.363	401.8	388.38	495.532	282.916	317.502	310.803	588.281	417.513	407.365	321.453	521.075	847.527	669.616	365.192	703.904	4513.75	596.496	657.182	425.691	494.24	553.409	330.978	471.938	450.678
2010-Q1	561.168	398.614	390.392	501.509	285.868	320.051	313.487	588.115	419.968	408.84	323.501	512.46	860.861	640.067	366.364	709.993	4602.18	604.618	664.303	424.92	503.884	557.964	342.722	473.754	455.809
2010-Q2	564.074	405.217	394.238	504.134	288.589	327.205	315.63	588.997	430.917	411.034	326.743	496.925	865.849	654.151	369.07	719.553	4689.62	616.811	671.186	426.748	498.528	561.046	348.842	478.123	458.919
2010-Q3	568.025	409.105	395.879	507.706	289.879	329.924	320.633	588.696	432.3	413.505	328.91	479.492	873.264	642.263	370.856	732.499	4743.79	615.963	677.29	428.581	486.157	561.517	352.37	481.647	464.021
2010-Q4	573.788	411.75	397.879	513.38	291.96	332.642	319.912	589.091	440.583	416.39	329.118	473.896	870.978	666.72	373.061	726.604	4801.63	620.461	682.931	433.425	499.805	560.427	357.765	484.065	468.985
2011-Q1	572.251	417.734	399.794	517.258	293.314	339.046	320.609	588.172	441.93	420.636	331.19	459.988	872.945	642.33	374.333	716.36	4843.55	632.605	688.475	435.992	500.273	556.724	360.307	482.901	473.443
2011-Q2	578.952	418.59	400.626	518.266	294.78	339.368	323.822	586.308	440.629	420.973	331.519	453.001	874.613	660.639	374.781	711.72	4871.55	626.266	691.513	435.581	498.204	554.336	360.626	486.353	476.165
2011-Q3	586.802	418.634	401.77	525.416	293.788	342.301	319.795	582.509	442.067	421.992	332.547	443.602	868.143	669.956	373.019	729.451	4892.7	630.727	704.818	435.546	506.232	550.008	364.354	486.218	477.585
2011-Q4	593.474	419.326	402.941	529.553	295.624	341.371	322.408	578.731	443.057	423.118	333.165	425.792	867.03	679.258	369.723	728.286	4923.7	630.912	709.85	432.95	506.492	541.876	360.075	491.855	481.225
2012-Q1	599.045	422.981	403.806	529.893	295.913	342.05	322.184	573.307	442.516	423.377	335.31	421.569	871.765	663.952	365.556	737.008	4957.18	622.676	713.848	432.012	517.481	538.919	360.773	495.706	483.15
2012-Q2	603.537	420.245	403.802	531.621	296.584	342.623	322.427	567.796	434.765	422.703	335.045	413.608	875.754	666.409	362.728	731.735	4990.18	628.984	720.184	432.289	518.701	531.655	361.183	497.839	487.488
2012-Q3	607.067	420.724	404.788	532.345	298.11	343.624	322.73	564.902	433.693	423.564	339.118	408.382	867.612	674.003	360.741	728.948	5010.88	626.958	724.705	430.444	511.183	525.649	360.17	498.511	488.945
2012-Q4	610.415	420.404	404.602	533.446	298.75	342.194	322.208	560.594	432.007	423.265	338.596	408.436	875.498	682.204	357.854	730.783	5042.51	632.823	730.808	427.395	515.361	517.34	358.566	499.078	491.074
2013-Q1	612.101	418.327	403.487	538.231	300.007	340.584	324.025	558.802	432.401	423.03	340.779	399.419	860.018	685.79	354.825	739.665	5080.25	636.195	733.336	428.795	516.137	519.492	362.543	503.498	493.107
2013-Q2	614.869	420.457	405.842	541.355	302.284	344.161	324.265	558.313	432.722	425.992	342.605	399.669	878.1	690.163	354.845	745.532	5138.36	651.519	728.272	428.019	519.866	523.433	362.15	504.12	498.335
2013-Q3	619.768	421.39	407.103	545.767	304.412	346.021	326.319	558.008	432.704	426.039	345.845	401.38	902.517	701.65	355.496	751.727	5183.76	662.57	735.318	430.609	524.964	522.706	363.774	508.069	500.623
2013-Q4	624.807	423.465	407.992	551.5	305.006	347.202	326.975	558.938	429.433	427.979	347.682	398.866	897.183	720.023	354.787	751.41	5231.35	652.982	739.33	433.339	524.034	528.433	367.09	512.125	507.07
2014-Q1	629.181	423.38	409.749	552.402	307.212	350.564	327.803	560.991	429.854	428.233	349.973	401.96	931.026	690.939	355.189	758.853	5278.28	680.103	744.092	432.906	526.763	525.043	369.66	510.677	505.092
2014-Q2	632.62	423.378	410.832	557.447	309.085	350.457	327.566	563.591	428.581	428.995	352.267	401.271	961.799	705.722	355.167	744.366	5315.75	666.946	753.541	435.441	530.657	526.79	373.003	517.59	506.326
2014-Q3	635.614	424.33	413.664	562.793	311.45	352.174	333.049	567.761	431.567	431.099	354.296	406.463	970.916	728.238	355.67	745.059	5335.2	681.321	756.375	436.542	532.887	527.281	375.501	523.909	509.553
2014-Q4	637.922	425.527	415.818	566.688	314.049	355.214	334.244	572.635	430.954	431.499	356.278	401.913	975.705	730.992	354.927	748.737	5365.27	686.837	764.784	440.475	539.402	531.538	378.665	526.858	515.087
2015-Q1	643.437	425.077	417.967	563.573	313.138	354.499	336.532	579.206	428.846	433.372	358.155	403.416	1202.54	717.467	355.668	758.9	5412.4	706.357	768.95	443.069	538.017	534.96	383.547	530.993	517.278
2015-Q2	644.356	427.827	420.763	562.04	313.087	356.717	338.106	585.42	432.465	433.208	360.709	403.677	1174.41	759.798	357.086	759.852	5424.61	709.305	776.94	444.47	540.869	536.558	387.281	534.929	514.22
2015-Q3	651.219	429.955	421.559	564.028	315.046	358.327	339.126	590.748	433.546	435.114	362.26	395.852	1212.58	750.642	357.903	759.523	5507.21	702.504	786.517	445.98	547.206	537.182	392.481	536.698	514.168
2015-Q4	654.785	430.343	423.317	564.45	316.227	359.901	339.882	596.472	435.745	436.024	364.967	400.76	1214.32	763.609	359.655	756.479	5548.47	714.206	786.206	446.056	542.401	539.775	395.803	536.873	514.698
2016-Q1	660.762	433.791	424.072	567.546	317.349	362.762	343.798	600.514	438.063	438.719	365.575	400.831	1209.48	748.442	360.776	760.063	5567.93	721.597	790.92	450.1	546.486	542.268	396.538	539.575	513.435
2016-Q2	665.529	435.619	426.917	564.755	318.969	364.837	348.448	603.033	442.498	437.459	367.515	398.487	1214.52	794.851	361.375	761.377	5622.22	738.227	794.439	451.092	542.866	543.924	396.982	542.113	517.485
2016-Q3	666.5	437.954	427.931	570.579	320.777	365.588	351.404	608.382	445.879	438.497	369.171	399.755	1211.83	809.744	363.381	763.378	5650.46	745.996	803.473	456.247	538.186	550.311	398.74	545.053	518.64
2016-Q4	672.951	442.004	430.125	573.783	321.929	366.912	353.936	611.209	449.644	441.188	371.57	400.454	1344.79	836.728	364.665	765.156	5697.22	756.231	812.22	460.157	550.941	555.362	401.116	547.793	519.025
2017-Q1	675.443	443.785	433.458	580.391	322.232	371.276	355.858	615.82	453.401	444.725	373.712	400.79	1266.97	809.896	366.788	773.735	5749.53	742.21	816.068	462.474	553.598	562.06	402.733	550.898	518.691
2017-Q2	679.723	447.514	434.84	587.235	324.342	373.351	357.706	622.149	455.938	447.776	374.651	405.368	1311.58	821.27	368.144	776.81	5779.6	746.143	818.876	466.647	558.602	564.745	407.513	553.842	522.483
2017-Q3	686.584	450.958	435.389	589.329	326.522	376.57	354.529	625.465	457.835	450.869	375.927	407.312	1379.61	839.674	369.554	782.025	5863.48	759.168	816.856	469.859	562.937	568.727	412.538	558.222	526.1
2017-Q4	689.801	453.003	438.928	591.894	329.781	379.325	357.949	629.779	463.103	454.31	377.427	409.139	1428.63	859.393	371.542	784.272	5857.34	767.866	825.611	473.491	562.783	573.186	413.069	563.105	530.574
2018-Q1	696.212	456.605	439.854	595.11	333.233	379.826	362.241	632.876	465.229	455.314	377.652	411.56	1420.08	862.487	371.877	780.597	5914.24	780.069	836.681	476.39	564.52	576.135	416.19	566.664	526.949
2018-Q2	701.252	457.834	441.074	597.435	336.017	381.292	363.326	636.327	465.412	456.1	379.641	411.023	1452.23	876.187	371.521	784.583	5948.4	774.379	834.887	479.592	566.092	580.487	418.851	571.577	526.258
2018-Q3	703.419	459.351	441.785	601.067	334.894	380.899	365.732	639.52	465.018	457.489	381.87	415.499	1479.15	867.149	370.929	779.911	5975.67	777.646	838.098	480.862	569.665	582.576	416.895	575.714	529.673
2018-Q4	704.549	462.988	445.316	602.534	334.589	381.686	368.846	643.099	465.21	459.682	382.688	415.646	1483.25	884.961	371.323	781.922	6031.24	777.434	837.387	483.315	572.016	584.905	421.742	577.276	531.478
2019-Q1	708.207	465.21	445.49	603.804	335.815	383.474	368.837	646.5	467.849	461.097	385.041	417.239	1527.64	861.42	372.152	786.985	6008.94	782.576	836.604	485.395	571.459	588.407	421.89	581.693	527.354
2019-Q2	712.563	465.584	446.997	608.994	336.878	382.544	372.67	648.8	471.807	462.77	384.327	422.595	1526.74	888.041	372.408	790.983	6071.43	798.939	836.102	487.203	572.774	591.77	422.88	584.6	531.508
2019-Q3	715.69	466.104	448.985	610.995	338.247	382.866	374.101	651.445	475.142	463.97	385.929	425.034	1552.37	881.626	372.631	794.518	6096.42	800.695	836.213	489.344	572.912	593.452	424.076	587.65	530.773

## Sheet: Stationarity tests Long
	KPSS test on the whole time series for 25 countries (R software, aTSA package, kpss.test function, type=1 (no drift, no trend))
	AUS	AUT	BEL	CAN	CHE	DEU	DNK	ESP	FIN	FRA	GBR	GRC	IRL	ISL	ITA	JPN	KOR	LUX	MEX	NLD	NOR	PRT	SWE	USA	ZAF		Non stationary	Stationary*	Stationary**	Stationary***
	>0,1	>0,1	>0,1	>0,1	>0,1	>0,1	>0,1	>0,1	>0,1	>0,1	>0,1	>0,1	>0,1	>0,1	>0,1	>0,1	>0,1	>0,1	>0,1	>0,1	>0,1	>0,1	>0,1	>0,1	>0,1		0	0	0	25
KPSS test on the 183 separate time windows for 25 countries (R software, aTSA package, kpss.test function, type=1 (no drift, no trend))
TimeWindow	AUS	AUT	BEL	CAN	CHE	DEU	DNK	ESP	FIN	FRA	GBR	GRC	IRL	ISL	ITA	JPN	KOR	LUX	MEX	NLD	NOR	PRT	SWE	USA	ZAF		Non stationary	Stationary*	Stationary**	Stationary***
1	0.1	0.1	0.1	0.1	0.1	0.1	0.1	0.1	0.1	0.1	0.1	0.1	0.1	0.1	0.1	0.1	0.1	0.1	0.1	0.1	0.1	0.1	0.1	0.1	0.1		0	0	0	25
2	0.1	0.1	0.1	0.1	0.1	0.1	0.1	0.1	0.1	0.1	0.1	0.1	0.1	0.1	0.1	0.1	0.1	0.1	0.1	0.1	0.1	0.1	0.1	0.1	0.1		0	0	0	25
3	0.1	0.1	0.1	0.1	0.1	0.1	0.1	0.1	0.1	0.1	0.1	0.1	0.1	0.1	0.1	0.1	0.1	0.1	0.1	0.1	0.1	0.1	0.1	0.1	0.1		0	0	0	25
4	0.1	0.1	0.1	0.1	0.1	0.1	0.1	0.1	0.1	0.1	0.1	0.1	0.1	0.1	0.1	0.1	0.1	0.1	0.1	0.1	0.1	0.1	0.1	0.1	0.1		0	0	0	25
5	0.1	0.1	0.1	0.1	0.1	0.1	0.1	0.1	0.1	0.1	0.1	0.1	0.1	0.1	0.1	0.1	0.1	0.1	0.1	0.1	0.1	0.1	0.1	0.1	0.1		0	0	0	25
6	0.1	0.1	0.1	0.1	0.1	0.1	0.1	0.1	0.1	0.1	0.1	0.1	0.1	0.1	0.1	0.1	0.1	0.1	0.1	0.1	0.1	0.1	0.1	0.1	0.1		0	0	0	25
7	0.1	0.1	0.1	0.1	0.1	0.1	0.1	0.1	0.1	0.1	0.1	0.1	0.1	0.1	0.1	0.1	0.1	0.1	0.1	0.1	0.1	0.1	0.1	0.1	0.1		0	0	0	25
8	0.1	0.1	0.1	0.1	0.1	0.1	0.1	0.1	0.1	0.1	0.1	0.1	0.1	0.1	0.1	0.1	0.1	0.1	0.1	0.1	0.1	0.1	0.1	0.1	0.1		0	0	0	25
9	0.1	0.1	0.1	0.1	0.1	0.1	0.1	0.1	0.1	0.1	0.1	0.1	0.1	0.1	0.1	0.1	0.1	0.1	0.1	0.1	0.1	0.1	0.1	0.1	0.1		0	0	0	25
10	0.1	0.1	0.1	0.1	0.1	0.1	0.1	0.1	0.1	0.1	0.1	0.1	0.1	0.1	0.1	0.1	0.1	0.1	0.1	0.1	0.1	0.1	0.1	0.1	0.1		0	0	0	25
11	0.1	0.1	0.1	0.1	0.1	0.1	0.1	0.1	0.1	0.1	0.1	0.1	0.1	0.1	0.1	0.1	0.1	0.1	0.1	0.1	0.1	0.1	0.1	0.1	0.1		0	0	0	25
12	0.1	0.1	0.1	0.1	0.1	0.1	0.1	0.1	0.1	0.1	0.1	0.1	0.1	0.1	0.1	0.1	0.1	0.1	0.1	0.1	0.1	0.1	0.1	0.1	0.1		0	0	0	25
13	0.1	0.1	0.1	0.1	0.1	0.1	0.1	0.1	0.1	0.1	0.1	0.1	0.1	0.1	0.1	0.1	0.1	0.1	0.1	0.1	0.1	0.1	0.1	0.1	0.1		0	0	0	25
14	0.1	0.1	0.1	0.1	0.1	0.1	0.1	0.1	0.1	0.1	0.1	0.1	0.1	0.1	0.1	0.1	0.1	0.1	0.1	0.1	0.1	0.1	0.1	0.1	0.1		0	0	0	25
15	0.1	0.1	0.1	0.1	0.1	0.1	0.1	0.1	0.1	0.1	0.1	0.1	0.1	0.1	0.1	0.1	0.1	0.1	0.1	0.1	0.1	0.1	0.1	0.1	0.1		0	0	0	25
16	0.1	0.1	0.1	0.1	0.1	0.1	0.1	0.1	0.1	0.1	0.1	0.1	0.1	0.1	0.1	0.1	0.1	0.1	0.1	0.1	0.1	0.1	0.1	0.1	0.1		0	0	0	25
17	0.1	0.1	0.1	0.1	0.1	0.1	0.1	0.1	0.1	0.1	0.1	0.1	0.1	0.1	0.1	0.1	0.1	0.1	0.1	0.1	0.1	0.1	0.1	0.1	0.1		0	0	0	25
18	0.1	0.1	0.1	0.1	0.1	0.1	0.1	0.1	0.1	0.1	0.1	0.1	0.1	0.1	0.1	0.1	0.1	0.1	0.1	0.1	0.1	0.1	0.1	0.1	0.1		0	0	0	25
19	0.1	0.1	0.1	0.1	0.1	0.1	0.1	0.1	0.1	0.1	0.1	0.1	0.1	0.1	0.1	0.1	0.1	0.1	0.1	0.1	0.1	0.1	0.1	0.1	0.1		0	0	0	25
20	0.1	0.1	0.1	0.1	0.1	0.1	0.1	0.1	0.1	0.1	0.1	0.1	0.1	0.1	0.1	0.1	0.1	0.1	0.1	0.1	0.1	0.1	0.1	0.1	0.1		0	0	0	25
21	0.1	0.1	0.1	0.1	0.1	0.1	0.1	0.1	0.1	0.1	0.1	0.1	0.1	0.1	0.1	0.1	0.1	0.1	0.1	0.1	0.1	0.1	0.1	0.1	0.1		0	0	0	25
22	0.1	0.1	0.1	0.1	0.1	0.1	0.1	0.1	0.1	0.1	0.1	0.1	0.1	0.1	0.1	0.1	0.1	0.1	0.1	0.1	0.1	0.1	0.1	0.1	0.1		0	0	0	25
23	0.1	0.1	0.1	0.1	0.1	0.1	0.1	0.1	0.1	0.1	0.1	0.1	0.1	0.1	0.1	0.1	0.1	0.1	0.1	0.1	0.1	0.1	0.1	0.1	0.1		0	0	0	25
24	0.1	0.1	0.1	0.1	0.1	0.1	0.1	0.1	0.1	0.1	0.1	0.1	0.1	0.1	0.1	0.1	0.1	0.1	0.1	0.1	0.1	0.1	0.1	0.1	0.1		0	0	0	25
25	0.1	0.1	0.1	0.1	0.1	0.1	0.1	0.1	0.1	0.1	0.1	0.1	0.1	0.1	0.1	0.1	0.1	0.1	0.1	0.1	0.1	0.1	0.1	0.1	0.1		0	0	0	25
26	0.1	0.1	0.1	0.1	0.1	0.1	0.1	0.1	0.1	0.1	0.1	0.1	0.1	0.1	0.1	0.1	0.1	0.1	0.1	0.1	0.1	0.1	0.1	0.1	0.1		0	0	0	25
27	0.1	0.1	0.1	0.1	0.1	0.1	0.1	0.1	0.1	0.1	0.1	0.1	0.1	0.1	0.1	0.1	0.1	0.1	0.1	0.1	0.1	0.1	0.1	0.1	0.1		0	0	0	25
28	0.1	0.1	0.1	0.1	0.1	0.1	0.1	0.1	0.1	0.1	0.1	0.1	0.1	0.1	0.1	0.1	0.1	0.1	0.1	0.1	0.1	0.1	0.1	0.1	0.1		0	0	0	25
29	0.1	0.1	0.1	0.1	0.1	0.1	0.1	0.1	0.1	0.1	0.1	0.1	0.1	0.1	0.1	0.1	0.1	0.1	0.1	0.1	0.1	0.1	0.1	0.1	0.1		0	0	0	25
30	0.1	0.1	0.1	0.1	0.1	0.1	0.1	0.1	0.1	0.1	0.1	0.1	0.1	0.1	0.1	0.1	0.1	0.1	0.1	0.1	0.1	0.1	0.1	0.1	0.1		0	0	0	25
31	0.1	0.1	0.1	0.1	0.1	0.1	0.1	0.1	0.1	0.1	0.1	0.1	0.1	0.1	0.1	0.1	0.1	0.1	0.1	0.1	0.1	0.1	0.1	0.1	0.1		0	0	0	25
32	0.1	0.1	0.1	0.1	0.1	0.1	0.1	0.1	0.1	0.1	0.1	0.1	0.1	0.1	0.1	0.1	0.1	0.1	0.1	0.1	0.1	0.1	0.1	0.1	0.1		0	0	0	25
33	0.1	0.1	0.1	0.1	0.1	0.1	0.1	0.1	0.1	0.1	0.1	0.1	0.1	0.1	0.1	0.1	0.1	0.1	0.1	0.1	0.1	0.1	0.1	0.1	0.1		0	0	0	25
34	0.1	0.1	0.1	0.1	0.1	0.1	0.1	0.1	0.1	0.1	0.1	0.1	0.1	0.1	0.1	0.1	0.1	0.1	0.1	0.1	0.1	0.1	0.1	0.1	0.1		0	0	0	25
35	0.1	0.1	0.1	0.1	0.1	0.1	0.1	0.1	0.1	0.1	0.1	0.1	0.1	0.1	0.1	0.1	0.1	0.1	0.1	0.1	0.1	0.1	0.1	0.1	0.1		0	0	0	25
36	0.1	0.1	0.1	0.1	0.1	0.1	0.1	0.1	0.1	0.1	0.1	0.1	0.1	0.0482692	0.1	0.1	0.1	0.1	0.1	0.1	0.1	0.1	0.1	0.1	0.1		0	1	0	24
37	0.1	0.1	0.1	0.1	0.1	0.1	0.1	0.1	0.1	0.1	0.1	0.1	0.1	0.1	0.1	0.1	0.1	0.1	0.1	0.1	0.1	0.1	0.1	0.1	0.1		0	0	0	25
38	0.1	0.1	0.1	0.1	0.1	0.1	0.1	0.1	0.1	0.1	0.1	0.1	0.1	0.1	0.1	0.1	0.1	0.1	0.1	0.1	0.1	0.1	0.1	0.1	0.1		0	0	0	25
39	0.1	0.1	0.1	0.1	0.1	0.1	0.1	0.1	0.1	0.1	0.1	0.1	0.1	0.1	0.1	0.1	0.1	0.1	0.1	0.1	0.1	0.1	0.1	0.1	0.1		0	0	0	25
40	0.1	0.1	0.1	0.1	0.1	0.1	0.1	0.1	0.1	0.1	0.1	0.1	0.1	0.1	0.1	0.1	0.1	0.1	0.1	0.1	0.1	0.1	0.1	0.1	0.1		0	0	0	25
41	0.1	0.1	0.1	0.1	0.1	0.1	0.1	0.1	0.1	0.1	0.1	0.1	0.1	0.1	0.1	0.1	0.1	0.1	0.1	0.1	0.1	0.1	0.1	0.1	0.1		0	0	0	25
42	0.1	0.1	0.1	0.1	0.1	0.1	0.1	0.1	0.1	0.1	0.1	0.1	0.1	0.1	0.1	0.1	0.1	0.1	0.1	0.1	0.1	0.1	0.1	0.1	0.1		0	0	0	25
43	0.1	0.1	0.1	0.1	0.1	0.1	0.1	0.1	0.1	0.1	0.1	0.1	0.1	0.1	0.1	0.1	0.1	0.1	0.1	0.1	0.1	0.1	0.1	0.1	0.1		0	0	0	25
44	0.1	0.1	0.1	0.1	0.1	0.1	0.1	0.1	0.1	0.1	0.1	0.1	0.1	0.1	0.1	0.1	0.1	0.1	0.1	0.1	0.1	0.1	0.1	0.1	0.1		0	0	0	25
45	0.1	0.1	0.1	0.1	0.1	0.1	0.1	0.1	0.1	0.1	0.1	0.1	0.1	0.1	0.1	0.1	0.1	0.1	0.1	0.1	0.1	0.1	0.1	0.1	0.1		0	0	0	25
46	0.1	0.1	0.1	0.1	0.1	0.1	0.1	0.1	0.1	0.1	0.1	0.1	0.1	0.1	0.1	0.1	0.1	0.1	0.1	0.1	0.1	0.1	0.1	0.1	0.1		0	0	0	25
47	0.1	0.1	0.1	0.1	0.1	0.1	0.1	0.1	0.1	0.1	0.1	0.1	0.1	0.1	0.1	0.1	0.1	0.1	0.1	0.1	0.1	0.1	0.1	0.1	0.1		0	0	0	25
48	0.1	0.1	0.1	0.1	0.1	0.1	0.1	0.1	0.1	0.1	0.1	0.1	0.1	0.1	0.1	0.1	0.1	0.1	0.1	0.1	0.1	0.1	0.1	0.1	0.1		0	0	0	25
49	0.1	0.1	0.1	0.1	0.1	0.1	0.1	0.1	0.1	0.1	0.1	0.1	0.1	0.1	0.1	0.1	0.1	0.1	0.1	0.1	0.1	0.1	0.1	0.1	0.1		0	0	0	25
50	0.1	0.1	0.1	0.1	0.1	0.1	0.1	0.1	0.1	0.1	0.1	0.1	0.1	0.1	0.1	0.1	0.1	0.1	0.1	0.1	0.1	0.1	0.1	0.1	0.1		0	0	0	25
51	0.1	0.1	0.1	0.1	0.1	0.1	0.1	0.1	0.1	0.1	0.1	0.1	0.1	0.1	0.1	0.0630086	0.1	0.1	0.1	0.1	0.1	0.1	0.1	0.1	0.1		0	0	1	24
52	0.1	0.1	0.1	0.1	0.1	0.1	0.1	0.1	0.1	0.1	0.1	0.1	0.1	0.1	0.1	0.1	0.1	0.1	0.1	0.1	0.1	0.1	0.1	0.1	0.1		0	0	0	25
53	0.1	0.1	0.1	0.1	0.0693215	0.1	0.1	0.1	0.1	0.1	0.1	0.1	0.1	0.1	0.1	0.1	0.1	0.1	0.1	0.1	0.1	0.1	0.1	0.1	0.1		0	0	1	24
54	0.1	0.1	0.1	0.1	0.1	0.1	0.1	0.1	0.1	0.1	0.1	0.1	0.1	0.1	0.1	0.1	0.1	0.1	0.1	0.1	0.1	0.1	0.1	0.1	0.1		0	0	0	25
55	0.1	0.1	0.1	0.1	0.1	0.1	0.1	0.1	0.1	0.1	0.1	0.1	0.1	0.1	0.1	0.1	0.1	0.1	0.1	0.1	0.1	0.1	0.1	0.1	0.1		0	0	0	25
56	0.1	0.1	0.1	0.1	0.1	0.1	0.1	0.1	0.1	0.1	0.1	0.1	0.1	0.1	0.1	0.1	0.1	0.1	0.1	0.1	0.1	0.1	0.1	0.1	0.1		0	0	0	25
57	0.1	0.1	0.1	0.1	0.1	0.1	0.1	0.1	0.1	0.1	0.1	0.1	0.1	0.1	0.1	0.1	0.1	0.1	0.1	0.1	0.1	0.1	0.1	0.1	0.1		0	0	0	25
58	0.1	0.1	0.1	0.1	0.1	0.1	0.1	0.1	0.1	0.1	0.1	0.1	0.1	0.1	0.1	0.1	0.1	0.1	0.1	0.1	0.1	0.1	0.1	0.1	0.1		0	0	0	25
59	0.1	0.1	0.1	0.1	0.1	0.1	0.1	0.1	0.1	0.1	0.1	0.1	0.1	0.1	0.1	0.1	0.1	0.1	0.1	0.1	0.1	0.1	0.1	0.1	0.1		0	0	0	25
60	0.1	0.1	0.1	0.1	0.1	0.1	0.1	0.1	0.1	0.1	0.1	0.1	0.1	0.1	0.1	0.1	0.1	0.1	0.1	0.1	0.1	0.1	0.1	0.1	0.1		0	0	0	25
61	0.1	0.1	0.1	0.1	0.1	0.1	0.1	0.1	0.1	0.1	0.1	0.1	0.1	0.1	0.1	0.1	0.1	0.1	0.1	0.1	0.1	0.1	0.1	0.1	0.1		0	0	0	25
62	0.1	0.1	0.1	0.1	0.1	0.1	0.1	0.1	0.1	0.1	0.1	0.1	0.1	0.1	0.1	0.1	0.1	0.1	0.1	0.1	0.1	0.1	0.1	0.1	0.1		0	0	0	25
63	0.1	0.1	0.1	0.1	0.1	0.1	0.1	0.1	0.1	0.1	0.1	0.1	0.1	0.1	0.1	0.1	0.1	0.1	0.1	0.1	0.1	0.1	0.1	0.1	0.1		0	0	0	25
64	0.1	0.1	0.1	0.1	0.1	0.1	0.1	0.1	0.1	0.1	0.1	0.1	0.1	0.1	0.1	0.1	0.1	0.1	0.1	0.1	0.1	0.1	0.1	0.1	0.1		0	0	0	25
65	0.1	0.1	0.1	0.1	0.1	0.1	0.1	0.1	0.1	0.1	0.1	0.1	0.1	0.1	0.1	0.1	0.1	0.1	0.1	0.1	0.1	0.1	0.1	0.1	0.1		0	0	0	25
66	0.1	0.1	0.1	0.1	0.1	0.1	0.1	0.1	0.1	0.1	0.1	0.1	0.1	0.1	0.1	0.1	0.1	0.1	0.1	0.1	0.1	0.1	0.1	0.1	0.1		0	0	0	25
67	0.1	0.1	0.1	0.1	0.1	0.1	0.1	0.1	0.1	0.1	0.1	0.1	0.1	0.1	0.1	0.1	0.1	0.1	0.1	0.1	0.1	0.1	0.1	0.1	0.1		0	0	0	25
68	0.1	0.1	0.1	0.1	0.1	0.1	0.1	0.1	0.1	0.1	0.1	0.1	0.1	0.1	0.1	0.1	0.1	0.1	0.1	0.1	0.1	0.1	0.1	0.1	0.1		0	0	0	25
69	0.1	0.1	0.1	0.1	0.1	0.1	0.1	0.1	0.1	0.1	0.1	0.1	0.1	0.1	0.1	0.1	0.1	0.1	0.1	0.1	0.1	0.1	0.1	0.1	0.1		0	0	0	25
70	0.1	0.1	0.1	0.1	0.1	0.1	0.1	0.1	0.1	0.1	0.1	0.1	0.1	0.1	0.1	0.1	0.1	0.1	0.1	0.1	0.1	0.1	0.1	0.1	0.1		0	0	0	25
71	0.1	0.1	0.1	0.1	0.1	0.1	0.1	0.1	0.1	0.1	0.1	0.1	0.1	0.1	0.1	0.1	0.1	0.1	0.1	0.1	0.1	0.1	0.1	0.1	0.1		0	0	0	25
72	0.1	0.1	0.1	0.1	0.1	0.1	0.1	0.1	0.1	0.1	0.1	0.1	0.1	0.1	0.1	0.1	0.0980286	0.1	0.1	0.1	0.1	0.1	0.1	0.1	0.1		0	0	1	24
73	0.1	0.1	0.1	0.1	0.1	0.1	0.1	0.1	0.1	0.1	0.1	0.1	0.1	0.1	0.1	0.1	0.0361018	0.1	0.1	0.1	0.1	0.1	0.1	0.1	0.1		0	1	0	24
74	0.1	0.1	0.1	0.1	0.1	0.1	0.1	0.1	0.1	0.1	0.1	0.1	0.1	0.1	0.1	0.1	0.0595708	0.1	0.1	0.1	0.1	0.1	0.1	0.1	0.1		0	0	1	24
75	0.1	0.1	0.1	0.1	0.1	0.1	0.1	0.1	0.1	0.1	0.1	0.1	0.1	0.1	0.1	0.1	0.1	0.1	0.1	0.1	0.1	0.1	0.1	0.1	0.1		0	0	0	25
76	0.1	0.1	0.1	0.1	0.1	0.1	0.1	0.1	0.1	0.1	0.1	0.1	0.1	0.1	0.1	0.1	0.1	0.1	0.1	0.1	0.1	0.1	0.1	0.1	0.1		0	0	0	25
77	0.1	0.1	0.1	0.1	0.1	0.1	0.1	0.1	0.1	0.1	0.1	0.1	0.1	0.1	0.1	0.1	0.1	0.1	0.1	0.1	0.1	0.1	0.1	0.1	0.1		0	0	0	25
78	0.1	0.1	0.1	0.1	0.1	0.1	0.1	0.1	0.1	0.1	0.1	0.1	0.1	0.1	0.1	0.1	0.1	0.1	0.1	0.1	0.1	0.1	0.1	0.1	0.1		0	0	0	25
79	0.1	0.1	0.1	0.1	0.1	0.1	0.1	0.1	0.1	0.1	0.1	0.1	0.1	0.1	0.1	0.1	0.1	0.1	0.1	0.1	0.1	0.1	0.1	0.1	0.1		0	0	0	25
80	0.1	0.1	0.1	0.1	0.1	0.1	0.1	0.1	0.1	0.1	0.1	0.1	0.1	0.1	0.1	0.1	0.1	0.1	0.1	0.1	0.1	0.1	0.1	0.1	0.1		0	0	0	25
81	0.1	0.1	0.1	0.1	0.1	0.1	0.1	0.1	0.1	0.1	0.1	0.1	0.1	0.1	0.1	0.1	0.1	0.1	0.1	0.1	0.1	0.1	0.1	0.1	0.1		0	0	0	25
82	0.1	0.1	0.1	0.1	0.1	0.1	0.1	0.1	0.1	0.1	0.1	0.1	0.1	0.1	0.1	0.1	0.1	0.1	0.1	0.1	0.1	0.1	0.1	0.1	0.1		0	0	0	25
83	0.1	0.1	0.1	0.1	0.1	0.1	0.1	0.1	0.1	0.1	0.1	0.1	0.1	0.1	0.1	0.1	0.1	0.1	0.1	0.1	0.1	0.1	0.1	0.1	0.1		0	0	0	25
84	0.1	0.1	0.1	0.1	0.1	0.1	0.1	0.1	0.1	0.1	0.1	0.1	0.1	0.1	0.1	0.1	0.1	0.1	0.1	0.1	0.1	0.1	0.1	0.1	0.1		0	0	0	25
85	0.1	0.1	0.1	0.1	0.1	0.1	0.1	0.1	0.1	0.1	0.1	0.1	0.1	0.1	0.1	0.1	0.1	0.1	0.1	0.1	0.1	0.1	0.1	0.1	0.1		0	0	0	25
86	0.1	0.1	0.1	0.1	0.1	0.1	0.1	0.1	0.1	0.1	0.1	0.1	0.1	0.1	0.1	0.1	0.1	0.1	0.1	0.1	0.1	0.1	0.1	0.1	0.1		0	0	0	25
87	0.1	0.1	0.1	0.1	0.1	0.1	0.1	0.1	0.1	0.1	0.1	0.1	0.1	0.1	0.1	0.1	0.1	0.1	0.1	0.1	0.1	0.1	0.1	0.1	0.1		0	0	0	25
88	0.1	0.1	0.1	0.1	0.1	0.1	0.1	0.1	0.1	0.1	0.1	0.1	0.1	0.1	0.1	0.1	0.1	0.1	0.1	0.1	0.1	0.1	0.1	0.0900168	0.1		0	0	1	24
89	0.1	0.1	0.1	0.1	0.1	0.1	0.1	0.1	0.1	0.1	0.1	0.1	0.1	0.1	0.1	0.1	0.1	0.1	0.1	0.1	0.1	0.1	0.1	0.1	0.1		0	0	0	25
90	0.1	0.1	0.1	0.1	0.1	0.1	0.1	0.1	0.1	0.1	0.1	0.1	0.1	0.1	0.1	0.1	0.1	0.1	0.1	0.1	0.1	0.1	0.1	0.1	0.1		0	0	0	25
91	0.1	0.1	0.1	0.1	0.1	0.1	0.1	0.1	0.1	0.1	0.1	0.1	0.1	0.1	0.1	0.1	0.1	0.1	0.1	0.1	0.1	0.1	0.1	0.1	0.1		0	0	0	25
92	0.1	0.1	0.1	0.1	0.1	0.1	0.1	0.1	0.1	0.1	0.1	0.1	0.1	0.1	0.1	0.1	0.1	0.1	0.1	0.1	0.1	0.1	0.1	0.1	0.1		0	0	0	25
93	0.1	0.1	0.1	0.1	0.1	0.1	0.1	0.1	0.1	0.1	0.1	0.1	0.1	0.1	0.1	0.1	0.1	0.1	0.1	0.1	0.1	0.1	0.1	0.1	0.1		0	0	0	25
94	0.1	0.1	0.1	0.1	0.1	0.1	0.1	0.1	0.1	0.1	0.1	0.1	0.1	0.1	0.1	0.1	0.1	0.1	0.1	0.1	0.1	0.1	0.1	0.1	0.1		0	0	0	25
95	0.1	0.1	0.1	0.1	0.1	0.1	0.1	0.1	0.1	0.1	0.1	0.1	0.1	0.1	0.1	0.1	0.1	0.1	0.1	0.1	0.1	0.1	0.1	0.1	0.1		0	0	0	25
96	0.1	0.1	0.1	0.1	0.1	0.1	0.1	0.1	0.1	0.1	0.1	0.1	0.1	0.1	0.1	0.1	0.1	0.1	0.1	0.1	0.1	0.1	0.1	0.1	0.1		0	0	0	25
97	0.1	0.1	0.1	0.1	0.1	0.1	0.1	0.1	0.1	0.1	0.1	0.1	0.1	0.1	0.1	0.1	0.1	0.1	0.1	0.1	0.1	0.1	0.1	0.1	0.1		0	0	0	25
98	0.1	0.1	0.1	0.1	0.1	0.1	0.1	0.1	0.1	0.1	0.1	0.1	0.1	0.1	0.1	0.1	0.1	0.1	0.1	0.1	0.1	0.1	0.1	0.1	0.1		0	0	0	25
99	0.1	0.1	0.1	0.1	0.1	0.1	0.1	0.1	0.1	0.1	0.1	0.1	0.1	0.1	0.1	0.1	0.1	0.1	0.1	0.1	0.1	0.1	0.1	0.1	0.1		0	0	0	25
100	0.1	0.1	0.1	0.1	0.1	0.1	0.1	0.1	0.1	0.1	0.1	0.1	0.1	0.1	0.1	0.1	0.1	0.1	0.1	0.1	0.1	0.1	0.1	0.1	0.1		0	0	0	25
101	0.1	0.1	0.1	0.1	0.1	0.1	0.1	0.1	0.1	0.1	0.1	0.1	0.1	0.1	0.1	0.1	0.1	0.1	0.1	0.1	0.1	0.1	0.1	0.1	0.1		0	0	0	25
102	0.1	0.1	0.1	0.1	0.1	0.1	0.1	0.1	0.1	0.1	0.1	0.1	0.1	0.1	0.1	0.1	0.1	0.1	0.1	0.1	0.1	0.1	0.1	0.1	0.1		0	0	0	25
103	0.1	0.1	0.1	0.1	0.1	0.1	0.1	0.1	0.1	0.1	0.1	0.1	0.1	0.1	0.1	0.1	0.1	0.1	0.1	0.1	0.1	0.1	0.1	0.1	0.1		0	0	0	25
104	0.1	0.1	0.1	0.1	0.1	0.1	0.1	0.1	0.1	0.1	0.1	0.1	0.1	0.1	0.1	0.1	0.1	0.1	0.1	0.1	0.1	0.1	0.1	0.1	0.1		0	0	0	25
105	0.1	0.1	0.1	0.1	0.1	0.1	0.1	0.1	0.1	0.1	0.1	0.1	0.1	0.1	0.1	0.1	0.1	0.1	0.1	0.1	0.1	0.1	0.1	0.1	0.1		0	0	0	25
106	0.1	0.1	0.1	0.1	0.1	0.1	0.1	0.1	0.1	0.1	0.1	0.1	0.1	0.1	0.1	0.1	0.1	0.1	0.1	0.1	0.1	0.1	0.1	0.1	0.1		0	0	0	25
107	0.1	0.1	0.1	0.1	0.1	0.1	0.1	0.1	0.1	0.1	0.1	0.1	0.1	0.1	0.1	0.1	0.1	0.1	0.1	0.1	0.0776145	0.1	0.1	0.1	0.1		0	0	1	24
108	0.1	0.1	0.1	0.1	0.1	0.1	0.1	0.1	0.1	0.1	0.1	0.1	0.1	0.1	0.1	0.1	0.1	0.1	0.1	0.1	0.0645851	0.1	0.1	0.1	0.1		0	0	1	24
109	0.1	0.1	0.1	0.1	0.1	0.1	0.1	0.1	0.1	0.1	0.1	0.1	0.1	0.1	0.1	0.1	0.1	0.1	0.1	0.1	0.1	0.1	0.1	0.1	0.1		0	0	0	25
110	0.1	0.1	0.1	0.1	0.1	0.1	0.1	0.1	0.1	0.1	0.1	0.1	0.1	0.1	0.1	0.1	0.1	0.1	0.1	0.1	0.1	0.1	0.1	0.1	0.1		0	0	0	25
111	0.1	0.1	0.1	0.1	0.1	0.1	0.1	0.1	0.1	0.1	0.1	0.1	0.1	0.1	0.1	0.1	0.1	0.1	0.1	0.1	0.1	0.1	0.1	0.1	0.1		0	0	0	25
112	0.1	0.1	0.1	0.1	0.1	0.1	0.1	0.1	0.1	0.1	0.1	0.1	0.1	0.1	0.1	0.1	0.1	0.1	0.1	0.1	0.1	0.1	0.1	0.1	0.1		0	0	0	25
113	0.1	0.1	0.1	0.1	0.1	0.1	0.1	0.1	0.1	0.1	0.1	0.1	0.1	0.1	0.1	0.1	0.1	0.1	0.1	0.1	0.1	0.1	0.1	0.1	0.1		0	0	0	25
114	0.1	0.1	0.1	0.1	0.1	0.1	0.1	0.1	0.1	0.1	0.1	0.1	0.1	0.1	0.1	0.1	0.1	0.1	0.1	0.1	0.1	0.1	0.1	0.1	0.1		0	0	0	25
115	0.1	0.1	0.1	0.1	0.1	0.1	0.1	0.1	0.1	0.1	0.1	0.1	0.1	0.1	0.1	0.1	0.1	0.1	0.1	0.1	0.1	0.1	0.1	0.1	0.1		0	0	0	25
116	0.1	0.1	0.1	0.1	0.1	0.1	0.1	0.1	0.0438776	0.1	0.0871101	0.1	0.1	0.1	0.1	0.1	0.1	0.1	0.1	0.1	0.1	0.1	0.1	0.1	0.1		0	1	1	23
117	0.1	0.1	0.1	0.1	0.1	0.1	0.1	0.1	0.0493648	0.1	0.0396137	0.1	0.1	0.1	0.1	0.1	0.1	0.1	0.1	0.1	0.1	0.1	0.1	0.1	0.1		0	2	0	23
118	0.1	0.1	0.1	0.1	0.1	0.1	0.1	0.1	0.0696979	0.1	0.1	0.1	0.1	0.1	0.1	0.1	0.1	0.1	0.1	0.1	0.1	0.1	0.1	0.1	0.1		0	0	1	24
119	0.1	0.1	0.1	0.1	0.1	0.1	0.1	0.1	0.0625591	0.1	0.1	0.1	0.1	0.1	0.1	0.1	0.1	0.1	0.1	0.1	0.1	0.1	0.1	0.1	0.1		0	0	1	24
120	0.1	0.1	0.1	0.1	0.1	0.1	0.1	0.1	0.1	0.1	0.1	0.1	0.1	0.1	0.1	0.1	0.1	0.1	0.1	0.1	0.1	0.1	0.1	0.1	0.1		0	0	0	25
121	0.1	0.1	0.1	0.1	0.1	0.1	0.1	0.1	0.1	0.1	0.1	0.1	0.1	0.1	0.1	0.1	0.1	0.1	0.1	0.1	0.1	0.1	0.1	0.1	0.1		0	0	0	25
122	0.1	0.1	0.1	0.1	0.1	0.1	0.1	0.1	0.1	0.1	0.1	0.1	0.1	0.1	0.1	0.1	0.1	0.1	0.1	0.1	0.1	0.1	0.1	0.1	0.1		0	0	0	25
123	0.1	0.1	0.1	0.1	0.1	0.1	0.1	0.0909002	0.1	0.1	0.1	0.1	0.1	0.1	0.1	0.1	0.1	0.1	0.1	0.1	0.1	0.1	0.1	0.1	0.1		0	0	1	24
124	0.1	0.1	0.1	0.1	0.1	0.1	0.1	0.0232905	0.1	0.1	0.1	0.0447109	0.1	0.1	0.1	0.1	0.1	0.1	0.1	0.1	0.1	0.0800917	0.1	0.1	0.1		0	2	1	22
125	0.1	0.1	0.1	0.1	0.1	0.1	0.1	0.1	0.1	0.1	0.1	0.1	0.1	0.1	0.1	0.1	0.1	0.1	0.1	0.1	0.1	0.1	0.1	0.1	0.1		0	0	0	25
126	0.1	0.1	0.1	0.1	0.1	0.1	0.1	0.1	0.1	0.1	0.1	0.1	0.1	0.1	0.1	0.1	0.1	0.1	0.1	0.1	0.1	0.1	0.1	0.1	0.1		0	0	0	25
127	0.1	0.1	0.1	0.1	0.1	0.1	0.1	0.1	0.1	0.1	0.1	0.1	0.1	0.1	0.1	0.1	0.1	0.1	0.1	0.1	0.1	0.1	0.1	0.1	0.1		0	0	0	25
128	0.1	0.1	0.1	0.1	0.1	0.1	0.1	0.1	0.1	0.1	0.1	0.1	0.1	0.1	0.1	0.1	0.1	0.1	0.1	0.1	0.1	0.1	0.1	0.1	0.1		0	0	0	25
129	0.1	0.1	0.1	0.1	0.1	0.1	0.1	0.1	0.1	0.1	0.1	0.1	0.1	0.1	0.1	0.1	0.1	0.1	0.1	0.1	0.1	0.1	0.1	0.1	0.1		0	0	0	25
130	0.1	0.1	0.1	0.1	0.1	0.1	0.1	0.1	0.1	0.1	0.1	0.1	0.1	0.1	0.1	0.1	0.1	0.1	0.1	0.1	0.1	0.1	0.1	0.1	0.1		0	0	0	25
131	0.1	0.1	0.1	0.1	0.1	0.1	0.1	0.1	0.1	0.1	0.1	0.1	0.1	0.1	0.1	0.1	0.1	0.1	0.1	0.1	0.1	0.1	0.1	0.1	0.1		0	0	0	25
132	0.1	0.1	0.1	0.1	0.1	0.1	0.1	0.1	0.1	0.1	0.1	0.1	0.1	0.1	0.1	0.1	0.1	0.1	0.1	0.1	0.1	0.1	0.1	0.1	0.1		0	0	0	25
133	0.1	0.1	0.1	0.1	0.1	0.1	0.1	0.1	0.1	0.1	0.1	0.1	0.1	0.1	0.1	0.1	0.1	0.1	0.1	0.1	0.1	0.1	0.1	0.1	0.1		0	0	0	25
134	0.1	0.1	0.1	0.1	0.1	0.1	0.1	0.1	0.1	0.1	0.1	0.1	0.1	0.1	0.1	0.1	0.1	0.1	0.1	0.1	0.1	0.1	0.1	0.1	0.1		0	0	0	25
135	0.1	0.1	0.1	0.1	0.1	0.1	0.1	0.1	0.1	0.1	0.1	0.1	0.1	0.1	0.1	0.1	0.1	0.1	0.1	0.1	0.1	0.1	0.1	0.1	0.1		0	0	0	25
136	0.1	0.1	0.1	0.1	0.1	0.1	0.1	0.1	0.1	0.1	0.1	0.1	0.1	0.1	0.1	0.1	0.1	0.1	0.1	0.1	0.1	0.1	0.1	0.1	0.1		0	0	0	25
137	0.1	0.1	0.1	0.1	0.1	0.1	0.1	0.1	0.1	0.1	0.1	0.1	0.1	0.1	0.1	0.1	0.1	0.1	0.1	0.1	0.1	0.1	0.1	0.1	0.1		0	0	0	25
138	0.1	0.1	0.1	0.1	0.1	0.1	0.1	0.1	0.1	0.1	0.1	0.1	0.1	0.1	0.1	0.1	0.1	0.1	0.1	0.1	0.1	0.1	0.1	0.1	0.1		0	0	0	25
139	0.1	0.1	0.1	0.1	0.1	0.1	0.1	0.1	0.1	0.1	0.1	0.1	0.1	0.1	0.1	0.1	0.1	0.1	0.1	0.1	0.1	0.1	0.1	0.1	0.1		0	0	0	25
140	0.1	0.1	0.1	0.1	0.1	0.1	0.1	0.1	0.1	0.1	0.1	0.1	0.1	0.1	0.1	0.1	0.1	0.1	0.1	0.1	0.1	0.1	0.1	0.1	0.1		0	0	0	25
141	0.1	0.1	0.1	0.1	0.1	0.1	0.1	0.1	0.1	0.1	0.1	0.1	0.1	0.1	0.1	0.1	0.1	0.1	0.1	0.1	0.1	0.1	0.1	0.1	0.1		0	0	0	25
142	0.1	0.1	0.1	0.1	0.1	0.1	0.1	0.1	0.1	0.1	0.1	0.1	0.1	0.1	0.1	0.1	0.1	0.1	0.1	0.1	0.1	0.1	0.1	0.1	0.1		0	0	0	25
143	0.1	0.1	0.1	0.1	0.1	0.1	0.1	0.1	0.1	0.1	0.1	0.1	0.1	0.1	0.1	0.1	0.1	0.1	0.1	0.1	0.1	0.1	0.1	0.1	0.1		0	0	0	25
144	0.1	0.1	0.1	0.1	0.1	0.1	0.1	0.1	0.1	0.1	0.1	0.1	0.1	0.1	0.1	0.1	0.1	0.1	0.1	0.1	0.1	0.1	0.1	0.1	0.1		0	0	0	25
145	0.1	0.1	0.1	0.1	0.1	0.1	0.1	0.1	0.1	0.1	0.1	0.1	0.1	0.1	0.1	0.1	0.1	0.1	0.1	0.1	0.1	0.1	0.1	0.1	0.1		0	0	0	25
146	0.1	0.1	0.1	0.1	0.1	0.1	0.1	0.1	0.1	0.1	0.1	0.1	0.1	0.1	0.1	0.1	0.1	0.1	0.1	0.1	0.1	0.1	0.1	0.1	0.1		0	0	0	25
147	0.1	0.1	0.1	0.1	0.1	0.1	0.1	0.1	0.1	0.1	0.1	0.1	0.1	0.1	0.1	0.1	0.1	0.1	0.1	0.1	0.1	0.1	0.1	0.1	0.1		0	0	0	25
148	0.1	0.1	0.1	0.1	0.1	0.1	0.1	0.1	0.1	0.1	0.1	0.1	0.1	0.1	0.1	0.1	0.1	0.1	0.1	0.1	0.1	0.1	0.1	0.1	0.1		0	0	0	25
149	0.1	0.1	0.1	0.1	0.1	0.1	0.1	0.1	0.1	0.1	0.1	0.1	0.1	0.1	0.1	0.1	0.1	0.1	0.1	0.1	0.1	0.1	0.1	0.1	0.1		0	0	0	25
150	0.1	0.1	0.1	0.1	0.1	0.1	0.1	0.1	0.1	0.1	0.1	0.1	0.1	0.1	0.1	0.1	0.1	0.1	0.1	0.1	0.1	0.1	0.1	0.1	0.1		0	0	0	25
151	0.1	0.1	0.1	0.1	0.1	0.1	0.1	0.1	0.1	0.1	0.1	0.1	0.1	0.1	0.1	0.1	0.1	0.1	0.1	0.1	0.1	0.1	0.1	0.1	0.1		0	0	0	25
152	0.1	0.1	0.1	0.1	0.1	0.1	0.1	0.1	0.1	0.1	0.1	0.1	0.1	0.1	0.1	0.1	0.1	0.1	0.1	0.1	0.1	0.1	0.1	0.1	0.1		0	0	0	25
153	0.1	0.1	0.1	0.1	0.1	0.1	0.1	0.1	0.1	0.1	0.1	0.1	0.1	0.1	0.1	0.1	0.1	0.1	0.1	0.1	0.1	0.1	0.1	0.1	0.1		0	0	0	25
154	0.1	0.1	0.1	0.1	0.1	0.1	0.1	0.1	0.1	0.1	0.1	0.1	0.1	0.1	0.1	0.1	0.1	0.1	0.1	0.1	0.1	0.1	0.1	0.1	0.1		0	0	0	25
155	0.1	0.1	0.1	0.1	0.1	0.1	0.1	0.1	0.1	0.1	0.1	0.1	0.1	0.1	0.1	0.1	0.1	0.1	0.1	0.1	0.1	0.1	0.1	0.1	0.1		0	0	0	25
156	0.1	0.1	0.1	0.1	0.1	0.1	0.1	0.1	0.1	0.1	0.1	0.1	0.1	0.1	0.1	0.1	0.1	0.1	0.1	0.1	0.1	0.1	0.1	0.1	0.1		0	0	0	25
157	0.1	0.1	0.1	0.1	0.1	0.1	0.1	0.1	0.1	0.1	0.1	0.1	0.1	0.1	0.1	0.1	0.1	0.1	0.1	0.1	0.1	0.1	0.1	0.1	0.1		0	0	0	25
158	0.1	0.1	0.1	0.1	0.1	0.1	0.1	0.1	0.1	0.1	0.1	0.1	0.1	0.1	0.1	0.1	0.1	0.1	0.1	0.1	0.1	0.1	0.1	0.1	0.1		0	0	0	25
159	0.1	0.1	0.1	0.1	0.1	0.1	0.1	0.1	0.1	0.1	0.1	0.1	0.1	0.1	0.1	0.1	0.1	0.1	0.1	0.1	0.1	0.1	0.1	0.1	0.1		0	0	0	25
160	0.1	0.1	0.1	0.1	0.1	0.1	0.1	0.1	0.1	0.1	0.1	0.1	0.1	0.1	0.1	0.1	0.1	0.1	0.1	0.1	0.1	0.1	0.1	0.1	0.1		0	0	0	25
161	0.1	0.1	0.1	0.1	0.1	0.1	0.1	0.1	0.1	0.1	0.1	0.1	0.1	0.1	0.1	0.1	0.1	0.1	0.1	0.1	0.1	0.1	0.1	0.1	0.1		0	0	0	25
162	0.1	0.1	0.1	0.1	0.1	0.1	0.1	0.1	0.1	0.1	0.1	0.1	0.1	0.1	0.1	0.1	0.1	0.1	0.1	0.1	0.1	0.1	0.1	0.1	0.1		0	0	0	25
163	0.1	0.1	0.1	0.1	0.1	0.1	0.1	0.1	0.1	0.1	0.1	0.1	0.1	0.1	0.1	0.1	0.1	0.1	0.1	0.1	0.1	0.1	0.1	0.1	0.1		0	0	0	25
164	0.1	0.1	0.1	0.1	0.1	0.1	0.1	0.1	0.1	0.1	0.1	0.1	0.1	0.1	0.1	0.1	0.1	0.1	0.1	0.1	0.1	0.1	0.1	0.1	0.1		0	0	0	25
165	0.1	0.1	0.1	0.1	0.1	0.1	0.1	0.1	0.1	0.1	0.1	0.1	0.1	0.1	0.1	0.1	0.1	0.1	0.1	0.1	0.1	0.1	0.1	0.1	0.1		0	0	0	25
166	0.1	0.1	0.1	0.1	0.1	0.1	0.1	0.1	0.1	0.1	0.1	0.1	0.1	0.1	0.1	0.1	0.1	0.1	0.1	0.1	0.1	0.1	0.1	0.1	0.1		0	0	0	25
167	0.1	0.1	0.1	0.1	0.1	0.1	0.1	0.1	0.1	0.1	0.1	0.1	0.1	0.1	0.1	0.1	0.1	0.1	0.1	0.1	0.1	0.1	0.1	0.1	0.1		0	0	0	25
168	0.1	0.1	0.1	0.1	0.1	0.1	0.1	0.1	0.1	0.1	0.1	0.1	0.1	0.1	0.1	0.1	0.1	0.1	0.1	0.1	0.1	0.1	0.1	0.1	0.1		0	0	0	25
169	0.1	0.1	0.1	0.1	0.1	0.1	0.1	0.1	0.1	0.1	0.1	0.1	0.1	0.1	0.1	0.1	0.1	0.1	0.1	0.1	0.1	0.1	0.1	0.1	0.1		0	0	0	25
170	0.1	0.1	0.1	0.1	0.1	0.1	0.1	0.1	0.1	0.1	0.1	0.1	0.1	0.1	0.1	0.1	0.1	0.1	0.1	0.1	0.1	0.1	0.1	0.1	0.1		0	0	0	25
171	0.1	0.1	0.1	0.1	0.1	0.1	0.1	0.1	0.1	0.1	0.1	0.1	0.1	0.1	0.1	0.1	0.1	0.1	0.1	0.1	0.1	0.1	0.1	0.1	0.1		0	0	0	25
172	0.1	0.1	0.1	0.1	0.1	0.1	0.1	0.1	0.1	0.1	0.1	0.1	0.1	0.1	0.1	0.1	0.1	0.1	0.1	0.1	0.1	0.1	0.1	0.1	0.1		0	0	0	25
173	0.1	0.1	0.1	0.1	0.1	0.1	0.1	0.1	0.1	0.1	0.1	0.1	0.1	0.1	0.1	0.1	0.1	0.1	0.1	0.1	0.1	0.1	0.1	0.1	0.1		0	0	0	25
174	0.1	0.1	0.1	0.1	0.1	0.1	0.1	0.1	0.1	0.1	0.1	0.1	0.1	0.1	0.1	0.1	0.1	0.1	0.1	0.1	0.1	0.1	0.1	0.1	0.1		0	0	0	25
175	0.1	0.1	0.1	0.1	0.1	0.1	0.1	0.1	0.1	0.1	0.1	0.1	0.1	0.1	0.1	0.1	0.1	0.1	0.1	0.1	0.1	0.1	0.1	0.1	0.1		0	0	0	25
176	0.1	0.1	0.1	0.1	0.1	0.1	0.1	0.1	0.1	0.1	0.1	0.1	0.1	0.1	0.1	0.1	0.1	0.1	0.1	0.1	0.1	0.1	0.1	0.1	0.1		0	0	0	25
177	0.1	0.1	0.1	0.1	0.1	0.1	0.1	0.1	0.1	0.1	0.1	0.1	0.1	0.1	0.1	0.1	0.1	0.1	0.1	0.1	0.1	0.1	0.1	0.1	0.1		0	0	0	25
178	0.1	0.1	0.1	0.1	0.1	0.1	0.1	0.1	0.1	0.1	0.1	0.1	0.1	0.1	0.1	0.1	0.1	0.1	0.1	0.1	0.1	0.1	0.1	0.1	0.1		0	0	0	25
179	0.1	0.1	0.1	0.1	0.1	0.1	0.1	0.1	0.1	0.1	0.1	0.1	0.1	0.1	0.1	0.1	0.1	0.1	0.1	0.1	0.1	0.1	0.1	0.1	0.1		0	0	0	25
180	0.1	0.1	0.1	0.1	0.1	0.1	0.1	0.1	0.1	0.1	0.1	0.1	0.1	0.1	0.1	0.1	0.1	0.1	0.1	0.1	0.1	0.1	0.1	0.1	0.1		0	0	0	25
181	0.1	0.1	0.1	0.1	0.1	0.1	0.1	0.1	0.1	0.1	0.1	0.1	0.1	0.1	0.1	0.1	0.1	0.1	0.1	0.1	0.1	0.1	0.1	0.1	0.1		0	0	0	25
182	0.1	0.1	0.1	0.1	0.1	0.1	0.1	0.1	0.1	0.1	0.1	0.1	0.1	0.1	0.1	0.1	0.1	0.1	0.1	0.1	0.1	0.1	0.1	0.1	0.1		0	0	0	25
183	0.1	0.1	0.1	0.1	0.1	0.1	0.1	0.1	0.1	0.1	0.1	0.1	0.1	0.1	0.1	0.1	0.1	0.1	0.1	0.1	0.1	0.1	0.1	0.1	0.1		0	0	0	25
Non stationary	0	0	0	0	0	0	0	0	0	0	0	0	0	0	0	0	0	0	0	0	0	0	0	0	0		0	7	12	4556
Stationary*	0	0	0	0	0	0	0	1	2	0	1	1	0	1	0	0	1	0	0	0	0	0	0	0	0		7
Stationary**	0	0	0	0	1	0	0	1	2	0	1	0	0	0	0	1	2	0	0	0	2	1	0	1	0		12
Stationary***	183	183	183	183	182	183	183	181	179	183	181	182	183	182	183	182	180	183	183	183	181	182	183	182	183		4556			4575
KPSS test on the 183 separate time windows for 25 countries (R software, aTSA package, kpss.test function, type=1 (no drift, no trend))
				Overall
p-value ≤ 0.01	0	0		0.995847	***
0.01 ≤ p-value < 0.05	7	0.00153005		0.99847	**
0.05 ≤ p-value ≤ 0.1	12	0.00262295		1	*
0.1 ≤ p-value	4556	0.995847
	ADF test on the whole time series for 25 countries (aTSA package, adf.test function, Type 1 (no drift, no trend), lag=1 )
	AUS	AUT	BEL	CAN	CHE	DEU	DNK	ESP	FIN	FRA	GBR	GRC	IRL	ISL	ITA	JPN	KOR	LUX	MEX	NLD	NOR	PRT	SWE	USA	ZAF		Nonstationary	Stationary*	Stationary**	Stationary***
	≤0,01	≤0,01	≤0,01	≤0,01	≤0,01	≤0,01	≤0,01	≤0,01	≤0,01	≤0,01	≤0,01	≤0,01	≤0,01	0.01322	≤0,01	≤0,01	≤0,01	≤0,01	≤0,01	≤0,01	≤0,01	≤0,01	≤0,01	≤0,01	≤0,01		0	0	1	24
ADF test on the 183 separate time windows for 25 countries (aTSA package, adf.test function, Type 1 (no drift, no trend), lag=1 )
Window	AUS	AUT	BEL	CAN	CHE	DEU	DNK	ESP	FIN	FRA	GBR	GRC	IRL	ISL	ITA	JPN	KOR	LUX	MEX	NLD	NOR	PRT	SWE	USA	ZAF		Nonstationary	Stationary*	Stationary**	Stationary***
1	0.01	0.0976594	0.01	0.01	0.223771	0.01	0.01	0.0299788	0.0149601	0.01	0.01	0.0360686	0.01	0.0381969	0.0199822	0.0216655	0.01	0.01	0.01	0.01	0.01	0.450583	0.01	0.038309	0.01		2	1	7	15
2	0.01	0.0778715	0.01	0.01	0.346462	0.01	0.01	0.0454476	0.011149	0.01	0.0129791	0.0163799	0.01	0.0387107	0.0291194	0.01	0.01	0.01	0.01	0.01	0.01	0.0696517	0.01	0.0312164	0.01		1	2	7	15
3	0.01	0.0487769	0.01	0.01	0.117352	0.01	0.01	0.0479953	0.0134822	0.01	0.0127094	0.0553891	0.01	0.033164	0.0230229	0.0139557	0.01	0.01	0.01	0.01	0.01	0.0206312	0.01	0.0222014	0.0238343		1	1	10	13
4	0.01	0.0243862	0.01	0.01	0.0194031	0.01	0.01	0.0347199	0.0193653	0.01	0.0100184	0.0101583	0.01	0.0271466	0.01	0.0233046	0.01	0.01	0.01	0.01	0.01	0.0162664	0.01	0.0267439	0.01		0	0	10	15
5	0.01	0.0225278	0.01	0.01	0.0130104	0.01	0.01	0.0197678	0.025361	0.01	0.01	0.01	0.01	0.0257502	0.01	0.0352325	0.01	0.01	0.01	0.01	0.01	0.0184172	0.01	0.0694518	0.01		0	1	7	17
6	0.01	0.0356848	0.01	0.01	0.0156629	0.01	0.01	0.0188521	0.0248685	0.01	0.0112377	0.01	0.01	0.0280601	0.01	0.0242377	0.01	0.01	0.01	0.01	0.01	0.0263261	0.01	0.0740769	0.01		0	1	8	16
7	0.01	0.0348092	0.01	0.01	0.0202373	0.01	0.01	0.01	0.016075	0.01	0.014313	0.01	0.01	0.0299015	0.01	0.0233971	0.01	0.01	0.01	0.01	0.01	0.0317801	0.01	0.0434606	0.01		0	0	8	17
8	0.01	0.0262688	0.01	0.01	0.0357765	0.01	0.01	0.0132956	0.0139341	0.01	0.036353	0.01	0.01	0.0300002	0.01	0.0242572	0.01	0.01	0.01	0.01	0.01	0.0168642	0.01	0.0358441	0.01		0	0	9	16
9	0.01	0.0471059	0.01	0.01	0.0466065	0.0189412	0.01	0.01	0.0152672	0.01	0.0213031	0.01	0.01	0.0293854	0.01	0.0267239	0.01	0.01	0.01	0.01	0.01	0.0118138	0.01	0.0227202	0.01		0	0	9	16
10	0.01	0.0429201	0.01	0.01	0.0439586	0.0142486	0.01	0.01	0.0169408	0.01	0.0259067	0.01	0.01	0.0280014	0.01	0.0298345	0.01	0.01	0.01	0.01	0.01	0.01	0.01	0.0207663	0.01		0	0	8	17
11	0.01	0.0237035	0.01	0.01	0.0307948	0.0174537	0.01	0.0101021	0.0160865	0.01	0.0226017	0.01	0.01	0.0256335	0.01	0.0244867	0.01	0.01	0.01	0.01	0.01	0.0135204	0.01	0.0247511	0.01		0	0	10	15
12	0.01	0.021547	0.01	0.01	0.0158854	0.0143115	0.01	0.0100808	0.0153413	0.01	0.0110988	0.01	0.01	0.0240533	0.01	0.0296818	0.01	0.01	0.01	0.01	0.01	0.01	0.01	0.0232582	0.01		0	0	9	16
13	0.01	0.0208634	0.01	0.01	0.020244	0.0143076	0.01	0.0114231	0.0161449	0.01	0.0131675	0.01	0.01	0.0233801	0.01	0.0289324	0.01	0.01	0.01	0.01	0.01	0.011299	0.01	0.0225898	0.01		0	0	10	15
14	0.01	0.0142699	0.01	0.01	0.0259125	0.0133352	0.01	0.0114402	0.0209618	0.01	0.01	0.01	0.01	0.0233368	0.01	0.0388004	0.01	0.01	0.01	0.01	0.01	0.0113442	0.01	0.013064	0.01		0	0	9	16
15	0.01	0.021598	0.01	0.01	0.0209658	0.0118859	0.01	0.0116247	0.0202193	0.01	0.013736	0.01	0.01	0.023009	0.01	0.0437288	0.01	0.01	0.01	0.01	0.01	0.0110039	0.01	0.0165374	0.01		0	0	10	15
16	0.01	0.0447117	0.01	0.01	0.0224408	0.01	0.01	0.0128721	0.0234117	0.01	0.0124757	0.01	0.01	0.022652	0.01	0.0368266	0.01	0.01	0.01	0.01	0.01	0.0110339	0.01	0.0137771	0.0220213		0	0	10	15
17	0.01	0.0216818	0.01	0.01	0.0223886	0.01	0.01	0.0137704	0.0218065	0.01	0.0113896	0.01	0.01	0.0200593	0.01	0.0290146	0.01	0.01	0.01	0.01	0.01	0.0116472	0.01	0.0150847	0.0309952		0	0	10	15
18	0.01	0.0222074	0.01	0.01	0.0236949	0.01	0.01	0.0168622	0.0324543	0.01	0.01207	0.01	0.01	0.0147142	0.01	0.0187386	0.01	0.01	0.01	0.01	0.01	0.0128621	0.01	0.0257176	0.0173074		0	0	10	15
19	0.01	0.0149637	0.01	0.01	0.023384	0.01	0.01	0.01	0.0534093	0.01	0.0153144	0.01	0.01	0.01	0.01	0.0172389	0.01	0.01	0.01	0.01	0.01	0.0141264	0.01	0.0211861	0.0328788		0	1	7	17
20	0.01	0.0172878	0.01	0.01	0.0273349	0.01	0.01	0.01	0.0425663	0.01	0.0185902	0.01	0.01	0.01	0.01	0.0274706	0.0225858	0.01	0.01	0.01	0.01	0.0124538	0.01	0.0467986	0.0490542		0	0	9	16
21	0.01	0.0161574	0.01	0.01	0.0179779	0.01	0.01	0.01	0.0318951	0.01	0.0152463	0.01	0.01	0.01	0.01	0.0252362	0.125214	0.01	0.01	0.01	0.01	0.0124799	0.01	0.0390716	0.0375384		1	0	8	16
22	0.01	0.0153048	0.01	0.01	0.0172052	0.0237893	0.01	0.01	0.023037	0.01	0.0803424	0.01	0.01	0.01	0.01	0.0233817	0.164478	0.01	0.01	0.01	0.01	0.0115131	0.01	0.0357676	0.0324688		1	1	8	15
23	0.01	0.0169641	0.01	0.01	0.0167297	0.0195044	0.01	0.0134154	0.0271639	0.01	0.0413881	0.01	0.01	0.0115703	0.01	0.0218608	0.0254825	0.01	0.01	0.01	0.01	0.0117822	0.01	0.0455804	0.0503187		0	1	11	13
24	0.01	0.0215053	0.01	0.01	0.0136354	0.01	0.01	0.0133172	0.0318782	0.01	0.0725475	0.01	0.01	0.0140038	0.01	0.0186905	0.01	0.01	0.01	0.01	0.01	0.0146779	0.01	0.0467827	0.0371383		0	1	9	15
25	0.01	0.0236974	0.01	0.01	0.0140156	0.0235917	0.0139616	0.013978	0.0338658	0.01	0.0490312	0.01	0.01	0.0213983	0.01	0.0209308	0.01	0.01	0.01	0.01	0.175452	0.0171674	0.011322	0.0464384	0.0174668		1	0	13	11
26	0.01	0.0142868	0.01	0.01	0.0121657	0.0162974	0.01	0.01	0.0203496	0.01	0.0227649	0.01	0.01	0.0321802	0.01	0.0140742	0.01	0.01	0.01	0.01	0.01	0.0146194	0.01	0.0232523	0.0226021		0	0	10	15
27	0.01	0.0119775	0.01	0.01	0.0167897	0.01	0.01	0.01	0.0320387	0.01	0.0250465	0.01	0.01	0.0356474	0.01	0.011389	0.01	0.01	0.0315649	0.01	0.01	0.0113417	0.01	0.0228204	0.0338825		0	0	10	15
28	0.01	0.01	0.01	0.01	0.0102981	0.01	0.01	0.0152491	0.0202601	0.01	0.0259906	0.01	0.01	0.0238305	0.01	0.014675	0.0190958	0.01	0.0746715	0.01	0.01	0.0167872	0.01	0.0206943	0.0330522		0	1	10	14
29	0.01	0.01	0.01	0.012887	0.019292	0.0105094	0.01	0.01	0.01	0.0175232	0.0244888	0.01	0.01	0.018593	0.01	0.0113785	0.0134575	0.01	0.0791863	0.01	0.01	0.0176197	0.01	0.0208308	0.0408932		0	1	11	13
30	0.01	0.01	0.01	0.0215019	0.027411	0.0105022	0.01	0.01	0.01	0.01	0.0275688	0.01	0.01	0.0204726	0.01	0.0211282	0.0107561	0.01	0.272396	0.01	0.01	0.0196938	0.01	0.0198293	0.0878758		1	1	9	14
31	0.01	0.01	0.01	0.01	0.01	0.0166211	0.01	0.01	0.0160719	0.01	0.027273	0.01	0.01	0.0169403	0.01	0.0150394	0.01	0.01	0.0565124	0.01	0.01	0.0197496	0.01	0.0193794	0.199407		1	1	7	16
32	0.01	0.01	0.01	0.01	0.01	0.0163883	0.01	0.0242741	0.018265	0.01	0.0307208	0.01	0.01	0.0118804	0.01	0.0128987	0.01	0.01	0.466784	0.01	0.01	0.0177742	0.01	0.0199825	0.250212		2	0	8	15
33	0.01	0.01	0.01	0.01	0.0134118	0.0156603	0.01	0.01	0.0194825	0.01	0.0334715	0.01	0.01	0.01	0.01	0.0131878	0.01	0.01	0.0433521	0.01	0.01	0.027316	0.0169404	0.0216924	0.154348		1	0	9	15
34	0.01	0.01	0.01	0.01	0.01	0.0142088	0.01	0.01	0.0196739	0.01	0.0301485	0.01	0.01	0.01	0.01	0.01	0.01	0.01	0.170686	0.01	0.01	0.0239401	0.0108788	0.0244419	0.0599689		1	1	6	17
35	0.01	0.01	0.01	0.01	0.01	0.0236775	0.01	0.01	0.0197976	0.01	0.0264711	0.01	0.01	0.01	0.01	0.01	0.0223981	0.01	0.0893816	0.01	0.01	0.0346438	0.012826	0.0486821	0.0467118		0	1	8	16
36	0.01	0.01	0.01	0.0248096	0.01	0.0150891	0.01	0.01	0.0179913	0.01	0.0334562	0.01	0.01	0.01	0.01	0.01	0.0168498	0.01	0.0430631	0.01	0.01	0.0430442	0.0104773	0.0721481	0.0343779		0	1	9	15
37	0.01	0.01	0.01	0.01	0.01	0.0117174	0.01	0.01	0.0143244	0.01	0.0282674	0.01	0.01	0.01	0.01	0.01	0.0132903	0.01	0.0452891	0.01	0.01	0.0426219	0.01	0.0631738	0.0425819		0	1	7	17
38	0.0205904	0.01	0.01	0.01	0.01	0.01	0.01	0.01	0.013631	0.01	0.027575	0.01	0.01	0.01	0.01	0.0119373	0.01	0.01	0.0741195	0.01	0.01	0.0352378	0.01	0.0205166	0.0311371		0	1	7	17
39	0.01	0.01	0.01	0.01	0.01	0.0378399	0.0155616	0.01	0.0282307	0.01	0.0233055	0.01	0.01	0.01	0.01	0.0142977	0.01	0.01	0.0478303	0.01	0.01	0.0212505	0.0118608	0.0241966	0.0236613		0	0	10	15
40	0.01	0.01	0.01	0.01	0.01	0.0213908	0.01	0.01	0.0377357	0.01	0.0249511	0.01	0.01	0.01	0.01	0.0156875	0.01	0.01	0.0342189	0.01	0.0203508	0.0259238	0.0194206	0.0147252	0.0178413		0	0	10	15
41	0.01	0.01	0.01	0.01	0.01	0.0196726	0.01	0.01	0.038171	0.01	0.029447	0.01	0.01	0.01	0.01	0.0147804	0.01	0.01	0.0209381	0.01	0.01	0.0208965	0.0166776	0.0131845	0.0128337		0	0	9	16
42	0.01	0.01	0.01	0.01	0.01	0.0296999	0.01	0.01	0.0297845	0.01	0.0299441	0.01	0.01	0.01	0.01	0.0113327	0.01	0.01	0.0498012	0.01	0.015368	0.0292691	0.0106936	0.0100636	0.0172626		0	0	10	15
43	0.01	0.01	0.01	0.01	0.01	0.0304236	0.01	0.01	0.0515812	0.01	0.0301904	0.01	0.01	0.01	0.01	0.0161267	0.01	0.01	0.0651283	0.01	0.01	0.0129311	0.01	0.0134805	0.01		0	2	5	18
44	0.01	0.01	0.01	0.01	0.01	0.0315743	0.01	0.01	0.049156	0.01	0.026805	0.01	0.01	0.01	0.01	0.0191736	0.01	0.01	0.0755256	0.01	0.01	0.0231111	0.01	0.0162149	0.011383		0	1	7	17
45	0.01	0.01	0.01	0.01	0.01	0.031035	0.01	0.01	0.0492918	0.01	0.0275236	0.01	0.01	0.01	0.01	0.0152213	0.01	0.01	0.0938407	0.01	0.0100138	0.0218148	0.01	0.0162038	0.01		0	1	7	17
46	0.01	0.01	0.01	0.01	0.01	0.0270445	0.01	0.0390481	0.0480042	0.01	0.0232384	0.01	0.01	0.01	0.01	0.01	0.01	0.01	0.092208	0.01	0.01	0.0215776	0.0144147	0.0135322	0.01		0	1	7	17
47	0.01	0.01	0.01	0.01	0.01	0.0198689	0.01	0.0250453	0.0245657	0.01	0.01	0.01	0.01	0.01	0.01	0.01	0.01	0.01	0.0994333	0.01	0.0144114	0.0107776	0.0141711	0.01	0.01		0	1	6	18
48	0.01	0.01	0.01	0.01	0.01	0.0170882	0.01	0.0190149	0.0800191	0.01	0.01	0.01	0.01	0.01	0.01	0.01	0.01	0.01	0.0912436	0.01	0.0156636	0.01	0.0155318	0.01	0.01		0	2	4	19
49	0.01	0.01	0.01	0.01	0.01	0.014967	0.01	0.0383006	0.04054	0.01	0.01	0.01	0.01	0.01	0.01	0.01	0.011693	0.01	0.0693112	0.01	0.0293834	0.01	0.0149997	0.0147814	0.0144785		0	1	8	16
50	0.01	0.01	0.01	0.01	0.01	0.0181702	0.01	0.01	0.028331	0.01	0.0159136	0.01	0.01	0.01	0.01	0.01	0.0108091	0.01	0.0686893	0.01	0.014079	0.01	0.014406	0.01	0.0143038		0	1	7	17
51	0.01	0.01	0.01	0.01	0.01	0.0144178	0.01	0.0193804	0.0181718	0.01	0.0686212	0.01	0.01	0.01	0.01	0.0145288	0.01	0.01	0.08843	0.01	0.0391903	0.01	0.0149415	0.0146736	0.0149878		0	2	8	15
52	0.01	0.01	0.01	0.01	0.01	0.0193086	0.0103292	0.016922	0.0371082	0.01	0.0493047	0.01	0.01	0.01	0.01	0.0217608	0.01	0.01	0.0938508	0.01	0.0444724	0.0164992	0.0159473	0.0135049	0.013032		0	1	11	13
53	0.01	0.01	0.01	0.01	0.01	0.0293708	0.01	0.01	0.0328821	0.01	0.0489535	0.01	0.01	0.01	0.01	0.0939506	0.01	0.01	0.0894521	0.01	0.0320302	0.0329753	0.0163849	0.015683	0.01		0	2	7	16
54	0.01	0.01	0.01	0.01	0.01	0.0325306	0.0122421	0.0122529	0.0270464	0.0199382	0.053078	0.01	0.01	0.01	0.01	0.0240463	0.01	0.01	0.0488674	0.01	0.0714351	0.0412279	0.01	0.0149472	0.0194463		0	2	10	13
55	0.01	0.01	0.01	0.01	0.01	0.0227051	0.01	0.0350138	0.017518	0.0456783	0.047189	0.01	0.01	0.01	0.01	0.01	0.01	0.01	0.0597516	0.01	0.0287045	0.0341209	0.01	0.01	0.0237712		0	1	8	16
56	0.01	0.01	0.01	0.01	0.01	0.01	0.01	0.0457147	0.0193945	0.0101102	0.0278728	0.01	0.01	0.01	0.01	0.01	0.01	0.01	0.055739	0.01	0.0381739	0.0145056	0.01	0.01	0.0174411		0	1	7	17
57	0.01	0.01	0.01	0.01	0.01	0.01	0.01	0.0366278	0.0330523	0.01	0.0214496	0.01	0.01	0.01	0.01	0.01	0.0162455	0.01	0.0677865	0.01	0.0362737	0.01	0.01	0.0112234	0.0150695		0	1	7	17
58	0.01	0.01	0.01	0.01	0.01	0.0196748	0.01	0.0329397	0.0427074	0.01	0.0255856	0.01	0.01	0.01	0.01	0.01	0.0114399	0.01	0.0765415	0.01	0.0284755	0.0127672	0.01	0.0133811	0.0140809		0	1	9	15
59	0.01	0.01	0.01	0.01	0.01	0.02143	0.01	0.0487376	0.0426175	0.021707	0.069878	0.01	0.01	0.01	0.01	0.01	0.014286	0.01	0.0851456	0.01	0.0311131	0.0276071	0.01	0.0218638	0.0131235		0	2	9	14
60	0.01	0.01	0.01	0.01	0.01	0.0277797	0.0148666	0.0460265	0.0594783	0.0344911	0.0665834	0.01	0.01	0.01	0.01	0.01	0.0179823	0.01	0.066811	0.01	0.0315362	0.0637224	0.01	0.0209869	0.022367		0	4	8	13
61	0.01	0.01	0.01	0.0151438	0.0206259	0.0217395	0.0142517	0.0861625	0.111596	0.0293494	0.0819989	0.01	0.01	0.01	0.01	0.01	0.0160077	0.01	0.0529546	0.01	0.03588	0.0859499	0.01	0.0205428	0.0129324		1	4	9	11
62	0.01	0.01	0.01	0.0149338	0.034755	0.034494	0.01	0.104267	0.302479	0.0430224	0.163484	0.01	0.01	0.01	0.01	0.01	0.0156116	0.01	0.0545511	0.01	0.0343274	0.0869902	0.0156451	0.02054	0.0119105		3	2	9	11
63	0.0134062	0.01	0.01	0.0160757	0.0173506	0.0431686	0.0100091	0.174372	0.456617	0.0880442	0.138909	0.01	0.01	0.01	0.0147326	0.01	0.0140286	0.01	0.0425077	0.01	0.0330863	0.107286	0.0166316	0.0230055	0.0126322		4	1	12	8
64	0.01	0.01	0.01	0.0110663	0.0250376	0.0416007	0.01	0.0813269	0.47802	0.223081	0.100913	0.01	0.01	0.01	0.0303043	0.01	0.0156222	0.01	0.0384786	0.01	0.0331437	0.107695	0.0222071	0.0245565	0.01		4	1	9	11
65	0.0106229	0.01	0.01	0.0243269	0.0807476	0.025395	0.0102011	0.0731129	0.571283	0.178913	0.119952	0.01	0.01	0.01	0.0241416	0.01	0.017584	0.01	0.0273181	0.01	0.0359484	0.110603	0.0366335	0.0354308	0.01		4	2	10	9
66	0.01	0.01	0.01	0.0173602	0.0249467	0.0300293	0.01	0.111115	0.451294	0.190805	0.181348	0.01	0.01	0.01	0.0234147	0.01	0.0110549	0.01	0.0268899	0.01	0.0347633	0.148886	0.0200822	0.0340291	0.01		5	0	9	11
67	0.01	0.01	0.01	0.0120227	0.0128457	0.0316876	0.0148657	0.0629267	0.270544	0.205469	0.120949	0.01	0.01	0.01	0.0377431	0.0276262	0.0210161	0.01	0.029056	0.01	0.044946	0.149194	0.0164184	0.0308222	0.0105596		4	1	12	8
68	0.01	0.01	0.01	0.01	0.0138704	0.0403003	0.0145736	0.397364	0.198073	0.224222	0.0917346	0.01	0.01	0.01	0.0413753	0.0177276	0.0145758	0.01	0.0320143	0.01	0.0371616	0.259366	0.0451787	0.0103681	0.0162785		4	1	11	9
69	0.01	0.01	0.01	0.01	0.01	0.149447	0.0169647	0.32287	0.070546	0.0985882	0.0764662	0.01	0.01	0.01	0.0644444	0.0219534	0.0138259	0.01	0.0325712	0.01	0.0332087	0.0998623	0.035974	0.012657	0.01		2	5	7	11
70	0.01	0.01	0.01	0.01	0.01	0.103145	0.0151328	0.21832	0.0762547	0.116022	0.0618411	0.01	0.01	0.01	0.0629805	0.0362183	0.01	0.01	0.0414834	0.01	0.0349605	0.14565	0.01987	0.01	0.01		4	3	5	13
71	0.01	0.01	0.01	0.01	0.01	0.0497814	0.0114947	0.316221	0.0954731	0.0933315	0.0800214	0.01	0.01	0.01	0.0625978	0.0227149	0.01	0.01	0.0422649	0.01	0.0356443	0.186221	0.0333892	0.01	0.01		2	4	6	13
72	0.01	0.01	0.01	0.01	0.01	0.0407668	0.01	0.353259	0.137842	0.0882303	0.01	0.01	0.01	0.01	0.0771178	0.0193924	0.01	0.01	0.0534751	0.013688	0.0409526	0.188189	0.0326329	0.0110417	0.01		3	3	6	13
73	0.01	0.01	0.0249436	0.0106524	0.0126515	0.0761565	0.01	0.45032	0.134386	0.0879904	0.043079	0.01	0.01	0.01	0.0557226	0.0159808	0.01	0.01	0.0498705	0.0192223	0.0372842	0.251031	0.0248059	0.01	0.01		3	3	9	10
74	0.01	0.01	0.0130769	0.0119426	0.0129471	0.0398129	0.01	0.265261	0.166993	0.0937408	0.01	0.01	0.01	0.01	0.011167	0.0185636	0.0132787	0.01	0.0636899	0.01	0.0324308	0.175102	0.0257728	0.01	0.01		3	2	9	11
75	0.01	0.01	0.01	0.01	0.01	0.0163367	0.01	0.143688	0.178543	0.0285373	0.0251035	0.01	0.01	0.01	0.0167957	0.0206127	0.0179497	0.01	0.0658178	0.01	0.01	0.0847918	0.01	0.01	0.0105885		2	2	7	14
76	0.01	0.01	0.01	0.0132856	0.014923	0.0189887	0.01	0.0978174	0.282339	0.0710947	0.101618	0.01	0.01	0.01	0.01	0.0210207	0.0198711	0.01	0.0614973	0.01	0.0200211	0.0837123	0.0841033	0.014494	0.0168705		2	5	8	10
77	0.01	0.01	0.0411208	0.0148911	0.01	0.0230363	0.0192864	0.122341	0.100749	0.0831112	0.0931706	0.01	0.01	0.01	0.0168886	0.0218451	0.0203101	0.01	0.047643	0.0198051	0.108055	0.114012	0.201205	0.0148031	0.01		5	2	10	8
78	0.01	0.01	0.0487055	0.01	0.01	0.0288107	0.027941	0.183012	0.289133	0.0926715	0.0862586	0.01	0.01	0.01	0.0127973	0.0247241	0.01	0.01	0.0349102	0.0112439	0.0957237	0.0988222	0.189797	0.0167109	0.01		3	4	8	10
79	0.01	0.01	0.0730624	0.01	0.01	0.0241867	0.0438626	0.142403	0.299297	0.108935	0.0738294	0.01	0.01	0.01	0.0627019	0.0345174	0.01	0.01	0.0225296	0.0139588	0.0656232	0.0939352	0.0936706	0.0179207	0.01		3	6	6	10
80	0.01	0.01	0.0355766	0.01	0.01	0.0321364	0.0158631	0.127156	0.302763	0.147084	0.0658014	0.01	0.01	0.01	0.058212	0.0321961	0.01	0.01	0.01	0.0241495	0.0426524	0.110593	0.124303	0.0189726	0.01		5	2	7	11
81	0.01	0.01	0.039732	0.0140997	0.01	0.0249843	0.01	0.11124	0.26654	0.0976563	0.0813666	0.01	0.01	0.01	0.0521212	0.0361963	0.01	0.01	0.01	0.0280161	0.0625593	0.152646	0.0910466	0.01	0.01		3	5	5	12
82	0.01	0.01	0.0290658	0.0157429	0.01	0.0266447	0.01	0.112952	0.252109	0.0568835	0.0551626	0.01	0.01	0.01	0.0380054	0.0590684	0.01	0.01	0.01	0.0229883	0.0660922	0.131419	0.0573011	0.01	0.01		3	5	5	12
83	0.01	0.01	0.0333603	0.0219756	0.01	0.0254092	0.01	0.106341	0.180519	0.056187	0.0464082	0.01	0.01	0.01	0.0385753	0.0478723	0.01	0.01	0.0194748	0.0239347	0.0693853	0.0814615	0.0414025	0.01	0.01		2	3	9	11
84	0.01	0.01	0.0314807	0.020319	0.0132134	0.024249	0.01	0.114687	0.153925	0.0494555	0.0630867	0.01	0.01	0.01	0.0360951	0.0730804	0.01	0.01	0.0303398	0.0139678	0.0473834	0.0956815	0.0493212	0.01	0.01		2	3	10	10
85	0.01	0.01	0.032486	0.0129334	0.0169862	0.0203151	0.01	0.104145	0.165212	0.0593064	0.0436279	0.01	0.01	0.01	0.0295529	0.0627306	0.01	0.01	0.01	0.0149132	0.0298582	0.114035	0.0309851	0.01	0.01		3	2	9	11
86	0.01	0.01	0.0325828	0.01	0.0136849	0.0164197	0.01	0.0994275	0.168752	0.0485925	0.0437977	0.01	0.01	0.01	0.0182032	0.0460203	0.01	0.01	0.01	0.01	0.0166436	0.0926015	0.0393018	0.01	0.01		1	2	9	13
87	0.01	0.01	0.0293894	0.01	0.01	0.0189801	0.01	0.104726	0.174625	0.0476073	0.076057	0.01	0.01	0.0302767	0.0122418	0.0363275	0.01	0.01	0.01	0.01	0.0164353	0.0778971	0.0192031	0.01	0.01		2	2	8	13
88	0.01	0.01	0.0232348	0.0185099	0.0191736	0.0237942	0.01	0.107494	0.175175	0.0549622	0.0750652	0.01	0.01	0.0217117	0.01	0.0337766	0.01	0.01	0.01	0.01	0.0177336	0.103944	0.0205992	0.01	0.01		3	2	8	12
89	0.01	0.01	0.0332756	0.0159867	0.0122259	0.0231111	0.01	0.111137	0.16183	0.0548439	0.0769552	0.01	0.01	0.01	0.0168727	0.0375196	0.0131021	0.01	0.01	0.0585361	0.0194115	0.197657	0.0229423	0.01	0.0104995		3	3	10	9
90	0.01	0.01	0.0465022	0.0188805	0.0193549	0.0241428	0.01	0.115439	0.186745	0.0642852	0.0822696	0.01	0.01	0.0133134	0.0667167	0.0412128	0.0261973	0.01	0.01	0.0454024	0.01	0.202066	0.0306616	0.01	0.0348444		3	3	10	9
91	0.0176049	0.01	0.0527567	0.0302816	0.0226119	0.030113	0.01	0.118175	0.187592	0.0647412	0.0814411	0.01	0.0149307	0.032803	0.046851	0.0413842	0.0294641	0.017117	0.01	0.0432777	0.0184361	0.1399	0.0357098	0.0236611	0.0445779		3	3	15	4
92	0.0170464	0.01	0.0496611	0.0478252	0.0183428	0.0229597	0.01	0.125473	0.156281	0.089707	0.0679585	0.01	0.0129016	0.0243022	0.0517368	0.0651291	0.0414389	0.0175113	0.01	0.0455664	0.017932	0.0682006	0.0431578	0.0239299	0.0352096		2	5	14	4
93	0.0189653	0.011209	0.0435171	0.0331402	0.0244536	0.0321658	0.01	0.124444	0.169878	0.0989318	0.0620385	0.01	0.01	0.0137588	0.0693799	0.0778125	0.0435059	0.0191885	0.01	0.0482633	0.0261674	0.0989827	0.0370092	0.0342124	0.0689484		2	6	13	4
94	0.0142673	0.0222235	0.0358664	0.0332479	0.0241648	0.0306417	0.01	0.106102	0.163201	0.0627709	0.102745	0.01	0.01	0.0146566	0.0323411	0.0480607	0.219607	0.0170239	0.01	0.0478988	0.0389332	0.0887701	0.034948	0.0266541	0.0475755		4	2	15	4
95	0.0187083	0.0161561	0.0351329	0.0322357	0.018359	0.0358971	0.01	0.101266	0.158816	0.0664948	0.0893766	0.01	0.01	0.0125184	0.0272651	0.0546787	0.263136	0.0105749	0.01	0.0403592	0.0253083	0.0845835	0.0347632	0.0243176	0.0460943		3	4	14	4
96	0.0198553	0.010115	0.033546	0.0354967	0.0165168	0.0341257	0.01	0.077368	0.170152	0.0566852	0.105802	0.01	0.01	0.01	0.0412269	0.0593962	0.0977999	0.0122586	0.01	0.0404552	0.0459925	0.0931758	0.0310186	0.0264716	0.0427374		2	5	13	5
97	0.017889	0.0106605	0.0312569	0.0275353	0.0175207	0.0314115	0.01	0.070098	0.147179	0.0560752	0.0812961	0.01	0.01	0.028878	0.0360347	0.0427309	0.01	0.0128107	0.01	0.0337074	0.0436462	0.0500004	0.0336546	0.0180211	0.0372875		1	4	15	5
98	0.0265219	0.01	0.0295318	0.0323357	0.0175439	0.0300016	0.01	0.0766941	0.14642	0.0444798	0.0775798	0.01	0.01	0.0158776	0.0344288	0.0380468	0.0174538	0.01469	0.01	0.0230106	0.0398366	0.0487086	0.026595	0.0215541	0.0455324		1	2	17	5
99	0.0302394	0.01	0.0306579	0.0399902	0.0174936	0.0389888	0.01	0.0583882	0.1299	0.0402539	0.0841624	0.01	0.0119262	0.0159223	0.0342186	0.0449903	0.0206396	0.0216871	0.01	0.0230991	0.01	0.0641513	0.0286557	0.0201073	0.01		1	3	15	6
100	0.0328418	0.01	0.0320811	0.0354403	0.0115445	0.0440715	0.01	0.0862298	0.114993	0.0523051	0.0719954	0.01	0.0439366	0.0439508	0.043157	0.0487748	0.0236727	0.0299778	0.01	0.01	0.0128664	0.0650248	0.0241145	0.026925	0.016834		1	4	15	5
101	0.0249487	0.01	0.0330184	0.0289553	0.0115245	0.0404956	0.01	0.0505315	0.205486	0.0376317	0.0481565	0.01	0.0362892	0.0501248	0.0456741	0.0566233	0.0213112	0.0230901	0.01	0.0125787	0.01	0.0465575	0.0240367	0.0244551	0.01		1	3	15	6
102	0.0267074	0.01	0.01	0.0196357	0.01	0.0429571	0.01	0.0258559	0.107083	0.0246417	0.0879775	0.01	0.0387821	0.019268	0.0480325	0.0464653	0.01	0.0205325	0.01	0.0346992	0.01	0.0458587	0.0227573	0.0240165	0.01		1	1	14	9
103	0.0281598	0.01	0.01	0.0398132	0.01	0.0285429	0.01	0.042853	0.100834	0.011213	0.0740034	0.01	0.0441882	0.0110067	0.03649	0.0166636	0.01	0.0233894	0.01	0.0407408	0.01	0.0637407	0.0220704	0.0358854	0.01		1	2	13	9
104	0.0437631	0.01	0.01	0.0379342	0.012455	0.0348861	0.01	0.0668086	0.136136	0.0282635	0.0886627	0.01	0.0574652	0.01	0.0266721	0.0197263	0.01	0.0214286	0.01	0.117131	0.01	0.0759029	0.0320687	0.073021	0.01		2	5	9	9
105	0.0437246	0.0180402	0.0188333	0.0489206	0.0121691	0.0360953	0.01	0.0995806	0.140465	0.0166578	0.103021	0.01	0.0524783	0.01	0.0176513	0.0220487	0.01	0.0560325	0.01	0.1404	0.01	0.108477	0.0317078	0.0430754	0.01		4	3	11	7
106	0.039695	0.0210518	0.0298082	0.0492875	0.0123756	0.0534001	0.01	0.145452	0.144623	0.0626695	0.0949909	0.01	0.0712353	0.01	0.019858	0.042521	0.01	0.0324064	0.01	0.225934	0.01	0.0931811	0.0685453	0.23017	0.01		4	6	8	7
107	0.0367669	0.01	0.0321437	0.0406615	0.0147801	0.020597	0.01	0.162818	0.181629	0.0497504	0.0405258	0.01	0.095837	0.01	0.0273356	0.0608168	0.01	0.0335429	0.01	0.234805	0.01	0.190712	0.0640501	0.111652	0.0127129		5	3	10	7
108	0.043468	0.0217739	0.0494989	0.022452	0.0281149	0.0217383	0.01	0.173697	0.189129	0.0621367	0.0555441	0.01	0.0887014	0.01	0.0579518	0.0625574	0.01	0.040323	0.01	0.386011	0.01	0.207163	0.0367892	0.089849	0.0117207		4	6	9	6
109	0.0423105	0.01	0.0390488	0.0387643	0.0213301	0.0508423	0.01	0.162787	0.188299	0.0626002	0.0127296	0.01	0.066843	0.01	0.0635232	0.0721047	0.01	0.0628441	0.01	0.293809	0.01	0.204277	0.038079	0.0425363	0.01		4	6	7	8
110	0.0358708	0.01	0.0265714	0.0189776	0.0317068	0.0533709	0.01	0.181885	0.114561	0.0376773	0.01	0.01	0.0588387	0.01	0.0320546	0.0613659	0.01	0.0358609	0.01	0.298878	0.01	0.213546	0.0202356	0.0274631	0.01		4	3	9	9
111	0.0272495	0.01	0.0207219	0.01	0.0171425	0.044331	0.01	0.142465	0.0911174	0.0372281	0.0108439	0.01	0.0491462	0.01	0.0210044	0.0413685	0.01	0.0325743	0.01	0.286384	0.01	0.0935647	0.0217786	0.0209225	0.01		2	2	12	9
112	0.01	0.01	0.017984	0.01	0.0118161	0.0321629	0.01	0.101556	0.0439714	0.0283245	0.01	0.01	0.050534	0.013007	0.0190583	0.0485531	0.01	0.029686	0.01	0.2776	0.01	0.248032	0.0166349	0.0193057	0.01		3	1	11	10
113	0.01	0.01	0.0186783	0.01	0.0118772	0.0230917	0.01	0.0711912	0.0194543	0.0158806	0.01	0.01	0.0502562	0.01	0.0116361	0.0519219	0.01	0.0318118	0.01	0.148922	0.01	0.27884	0.0213128	0.0128947	0.01		2	3	9	11
114	0.01	0.01	0.0104982	0.01	0.01	0.0249078	0.01	0.0969462	0.014467	0.01	0.012356	0.01	0.0464082	0.01	0.01	0.0566232	0.01	0.0433141	0.01	0.136268	0.01	0.203916	0.01	0.022082	0.01		2	2	7	14
115	0.01	0.01	0.01	0.01	0.01	0.0393027	0.01	0.11767	0.01	0.0115841	0.01	0.01	0.0265536	0.01	0.01	0.0648083	0.01	0.0344878	0.01	0.0990431	0.01	0.148809	0.01	0.0117266	0.01		2	2	5	16
116	0.01	0.01	0.010928	0.01	0.01	0.0344714	0.01	0.0821518	0.01	0.01	0.01	0.01	0.0103469	0.01	0.01	0.0226642	0.01	0.0289848	0.01	0.0938888	0.01	0.084712	0.0117613	0.0282541	0.01		0	3	7	15
117	0.0123129	0.01	0.0190088	0.01	0.01	0.0268512	0.01	0.102041	0.0319935	0.01	0.025442	0.01	0.01	0.01	0.01	0.0154369	0.01	0.0387771	0.01	0.0619386	0.01	0.08004	0.0188166	0.0518287	0.01		1	3	8	13
118	0.014418	0.01	0.0121031	0.0203203	0.01	0.0228491	0.0236038	0.01	0.0363831	0.0230887	0.031345	0.01	0.0202085	0.0143999	0.0200476	0.0312226	0.01	0.0314133	0.01	0.0762734	0.01	0.0267709	0.01	0.128772	0.01		1	1	14	9
119	0.0167792	0.01	0.0243274	0.0194118	0.01	0.01	0.0412697	0.102072	0.0960387	0.0304546	0.0342281	0.01	0.0463776	0.0383306	0.01	0.0236568	0.01	0.0260633	0.01	0.258213	0.01	0.193485	0.01	0.0508967	0.01		3	2	10	10
120	0.01	0.01	0.0123747	0.0248838	0.01	0.01	0.0202419	0.0210297	0.169594	0.01	0.0312566	0.0166852	0.0138081	0.0455339	0.01	0.01	0.01	0.0136385	0.01	0.154607	0.01	0.0883784	0.0241774	0.0431358	0.01		2	1	11	11
121	0.01	0.01	0.01	0.0180245	0.01	0.0204815	0.0197259	0.020862	0.189864	0.01	0.0203612	0.01	0.0218536	0.0100267	0.01	0.0196474	0.01	0.01	0.01	0.11312	0.01	0.0460518	0.0200461	0.040402	0.01		2	0	11	12
122	0.01	0.01	0.01	0.01	0.0128512	0.01	0.018725	0.0149093	0.135428	0.01	0.0179145	0.01	0.0227592	0.0159436	0.01	0.0147891	0.01	0.0137274	0.01	0.0783364	0.01	0.0539316	0.0227694	0.0259966	0.01		1	2	10	12
123	0.01	0.01	0.01	0.01	0.014959	0.01	0.0219736	0.01	0.137309	0.01	0.01	0.01	0.0283441	0.0194593	0.01	0.0200217	0.01	0.0206327	0.01	0.0943497	0.01	0.0151707	0.0206828	0.041091	0.01		1	1	9	14
124	0.01	0.01	0.01	0.01	0.0247501	0.0118224	0.0140589	0.105121	0.0721199	0.01	0.01	0.01	0.023835	0.01	0.01	0.0207472	0.01	0.0248882	0.01	0.341039	0.01	0.0596953	0.0211728	0.049444	0.01		2	2	8	13
125	0.01	0.0226068	0.01	0.01	0.0178404	0.0439681	0.0224444	0.0500588	0.0492091	0.01	0.01	0.01	0.0232548	0.0126419	0.01	0.0229048	0.01	0.0388443	0.01	0.393432	0.01	0.0948138	0.0249723	0.0594178	0.01		1	3	10	11
126	0.01	0.0152424	0.01	0.01	0.0137975	0.0778148	0.015671	0.0888187	0.016977	0.0143208	0.01	0.01	0.0230707	0.01	0.01	0.0284808	0.01	0.0420967	0.01	0.362117	0.01	0.130185	0.0171386	0.0631924	0.01		2	3	9	11
127	0.01	0.0288417	0.01	0.01	0.0135465	0.0835358	0.016166	0.0501956	0.0182254	0.0105021	0.01	0.0176226	0.0233621	0.01	0.01	0.0292691	0.01	0.0341518	0.01	0.220832	0.01	0.192244	0.01	0.0666432	0.01		2	3	9	11
128	0.01	0.0242945	0.01	0.01	0.0202103	0.0741757	0.01	0.0162485	0.01	0.01	0.01	0.0374549	0.0224761	0.01	0.01	0.0221011	0.01	0.0388594	0.01	0.205314	0.01	0.159562	0.01	0.0687263	0.01		2	2	7	14
129	0.01	0.029677	0.01	0.01	0.0161537	0.0514746	0.01	0.0991389	0.01	0.01	0.01	0.01	0.0192094	0.01	0.01	0.0156707	0.01	0.030861	0.01	0.208295	0.01	0.111701	0.01	0.108446	0.0133573		3	2	6	14
130	0.01	0.0292244	0.01	0.01	0.0178443	0.0221701	0.0224712	0.0711688	0.01	0.01	0.01	0.01	0.0100474	0.01	0.01	0.0185477	0.01	0.0297544	0.01	0.0575667	0.01	0.0667417	0.01	0.118918	0.01		1	3	7	14
131	0.01	0.0276928	0.01	0.01	0.0188068	0.0376805	0.039577	0.18401	0.01	0.01	0.01	0.01	0.0117697	0.01	0.01	0.0215179	0.01	0.0280944	0.01	0.104651	0.01	0.0478629	0.01	0.0980164	0.01		2	1	8	14
132	0.01	0.0334524	0.01	0.01	0.0217208	0.0755451	0.0626763	0.134869	0.01	0.0487406	0.01	0.01	0.0185232	0.01	0.0123722	0.0180375	0.01	0.0247169	0.01	0.139625	0.01	0.0773132	0.0235686	0.190669	0.01		3	3	8	11
133	0.01	0.0491089	0.01	0.01	0.0215461	0.0778082	0.0726967	0.339488	0.0382032	0.066872	0.0251798	0.0195159	0.248599	0.01	0.0106287	0.050935	0.01	0.0426895	0.01	0.167445	0.01	0.0754448	0.10232	0.182811	0.0191931		5	5	8	7
134	0.01	0.252101	0.01	0.0159328	0.0355199	0.188216	0.0384268	0.381808	0.174663	0.141452	0.0652895	0.218143	0.233211	0.0177669	0.0258367	0.0221301	0.01	0.110259	0.01	0.169594	0.01	0.120076	0.228715	0.231333	0.0197356		12	1	7	5
135	0.01	0.167969	0.01	0.01	0.0377409	0.253905	0.0703355	0.607952	0.323009	0.128893	0.311783	0.242766	0.0698468	0.0325767	0.0587736	0.0254	0.01	0.174861	0.01	0.280766	0.01	0.0950969	0.357624	0.299161	0.0333005		11	4	4	6
136	0.01	0.352341	0.01	0.0187279	0.0435813	0.348012	0.255362	0.589907	0.607115	0.148544	0.448018	0.200125	0.483594	0.237727	0.0491711	0.0932764	0.01	0.177725	0.01	0.427116	0.0232435	0.263065	0.507382	0.394369	0.0869377		15	2	4	4
137	0.01	0.654183	0.0164618	0.0237013	0.0891582	0.452919	0.327144	0.457379	0.54344	0.290136	0.591917	0.36118	0.335154	0.266773	0.325554	0.205001	0.01	0.1203	0.01	0.361743	0.0174757	0.264566	0.37497	0.241754	0.0371526		17	1	4	3
138	0.01	0.381744	0.0101128	0.0381828	0.0934067	0.385162	0.208942	0.478843	0.51724	0.0877609	0.294415	0.367629	0.062162	0.18693	0.139057	0.158099	0.01	0.128721	0.01	0.437929	0.0142916	0.176457	0.275506	0.307784	0.199909		16	3	3	3
139	0.01	0.175811	0.01	0.0777106	0.0681054	0.225583	0.127439	0.306644	0.404788	0.0663652	0.0108338	0.443617	0.0510036	0.0880466	0.0468104	0.0472863	0.01	0.0700025	0.0382154	0.305772	0.0121189	0.165389	0.157058	0.190694	0.0744247		10	7	5	3
140	0.01	0.0197673	0.01	0.020369	0.01	0.0694662	0.045989	0.01	0.141454	0.016299	0.01	0.351517	0.0391189	0.146908	0.0104067	0.0113741	0.01	0.0376976	0.0111908	0.150542	0.0141758	0.0807188	0.0385069	0.0742774	0.0147694		4	3	12	6
141	0.01	0.0119344	0.01	0.01	0.01	0.0356714	0.0395156	0.01	0.0252282	0.0156238	0.01	0.039769	0.0340701	0.03971	0.0116345	0.0469956	0.01	0.022291	0.0207104	0.0195957	0.01	0.0468273	0.0383927	0.069224	0.01		0	1	15	9
142	0.01	0.0131635	0.01	0.01	0.01	0.025127	0.0870249	0.0103905	0.0286409	0.01	0.01	0.10283	0.0304145	0.0353222	0.01	0.01	0.01	0.0439449	0.0313039	0.0302204	0.01	0.0329875	0.0511139	0.0738638	0.01		1	3	10	11
143	0.01	0.01	0.01	0.01	0.01	0.0227603	0.07406	0.01	0.023659	0.01	0.01	0.15014	0.043431	0.0433073	0.01	0.0171147	0.01	0.0310046	0.01	0.0270896	0.01	0.0237284	0.0958496	0.0581749	0.01		1	3	8	13
144	0.01	0.01	0.01	0.01	0.01	0.0235692	0.0775135	0.01	0.0409599	0.01	0.01	0.286396	0.0607599	0.0436767	0.01	0.01	0.01	0.0235307	0.01	0.022801	0.01	0.0215524	0.1322	0.0330677	0.01		2	2	7	14
145	0.01	0.040339	0.01	0.01	0.01	0.0209928	0.055525	0.01	0.035925	0.01	0.01	0.293161	0.0463302	0.0579846	0.01	0.01	0.01	0.0232947	0.01	0.0320481	0.01	0.0227844	0.0105235	0.0419682	0.01		1	2	9	13
146	0.01	0.013929	0.01	0.01	0.01	0.01	0.0470213	0.0107921	0.0128709	0.01	0.01	0.120878	0.0417323	0.0618711	0.01	0.01	0.01	0.0150324	0.01	0.0288207	0.01	0.0245214	0.01	0.0295133	0.01		1	1	9	14
147	0.01	0.0130122	0.01	0.01	0.01	0.01	0.0294024	0.01	0.0163479	0.01	0.01	0.0462226	0.0411171	0.0608583	0.01	0.01	0.01	0.0154295	0.01	0.0274631	0.01	0.0355331	0.01	0.0262264	0.01		0	1	9	15
148	0.01	0.0128302	0.01	0.01	0.01	0.01	0.0258814	0.0101295	0.0123179	0.01	0.01	0.0474542	0.0410569	0.0585021	0.01	0.01	0.01	0.0185479	0.01	0.0241954	0.01	0.0448693	0.01	0.0257976	0.01		0	1	10	14
149	0.01	0.0118695	0.01	0.01	0.01	0.01	0.0261778	0.01	0.0119318	0.01	0.01	0.0564524	0.041945	0.0730203	0.01	0.01	0.01	0.018972	0.01	0.0244319	0.01	0.0395728	0.01	0.0316594	0.01		0	2	8	15
150	0.01	0.0111312	0.01	0.01	0.01	0.01	0.0248407	0.01	0.0110513	0.01	0.01	0.0612324	0.0377815	0.055746	0.01	0.01	0.01	0.0147702	0.01	0.0231958	0.0105857	0.0433596	0.01	0.0283183	0.01		0	2	9	14
151	0.01	0.0109289	0.01	0.01	0.01	0.01	0.0245789	0.01	0.0139141	0.01	0.01	0.0737537	0.040273	0.0418088	0.01	0.01	0.01	0.017975	0.01	0.0240742	0.01	0.0319809	0.0140645	0.0356025	0.01		0	1	10	14
152	0.01	0.0120227	0.01	0.01	0.01	0.01	0.0274631	0.01	0.0152828	0.01	0.01	0.178265	0.0392061	0.0614202	0.01	0.01	0.01	0.0201298	0.01	0.0213682	0.01	0.0214352	0.01	0.0324835	0.01		1	1	8	15
153	0.01	0.0173966	0.01	0.01	0.01	0.01	0.0279165	0.01	0.0164459	0.01	0.01	0.197867	0.0397824	0.0722641	0.01	0.01	0.01	0.0208347	0.01	0.0196305	0.01	0.0198873	0.01	0.0255686	0.01		1	1	8	15
154	0.01	0.0125517	0.01	0.01	0.01	0.01	0.0271385	0.01	0.011276	0.01	0.01	0.268377	0.0406156	0.0767045	0.01	0.01	0.01	0.0214216	0.01	0.0170823	0.01	0.0221075	0.01	0.0188623	0.01		1	1	8	15
155	0.01	0.0121894	0.01	0.01	0.01	0.01	0.0259456	0.01	0.01	0.01	0.01	0.291692	0.0634936	0.0729496	0.01	0.01	0.01	0.01	0.01	0.0193193	0.01	0.0144742	0.01	0.0239905	0.01		1	2	5	17
156	0.01	0.0102705	0.01	0.01	0.01	0.01	0.0229909	0.0132094	0.0112549	0.01	0.01	0.216073	0.0693691	0.0712422	0.01	0.01	0.01	0.0163948	0.01	0.0159711	0.01	0.053886	0.01	0.01	0.01		1	3	6	15
157	0.01	0.01	0.01	0.01	0.01	0.01	0.0234456	0.013259	0.01	0.01	0.01	0.311386	0.174043	0.0631675	0.01	0.01	0.01	0.0108015	0.01	0.0130547	0.01	0.0106499	0.01	0.0134418	0.01		2	1	6	16
158	0.01	0.01	0.01	0.01	0.01	0.01	0.0192437	0.0145463	0.01	0.01	0.01	0.276421	0.204364	0.0619859	0.01	0.01	0.01	0.01	0.01	0.01	0.01	0.01	0.0103236	0.0113064	0.01		2	1	4	18
159	0.01	0.0114059	0.01	0.01	0.01	0.01	0.0292393	0.0187463	0.01	0.01	0.01	0.194039	0.180693	0.074992	0.01	0.01	0.01	0.01	0.01	0.0113396	0.01	0.0186482	0.01	0.0205842	0.01		2	1	6	16
160	0.01	0.0139951	0.01	0.01	0.01	0.01	0.0272755	0.0216471	0.01	0.01	0.01	0.183848	0.343764	0.0690832	0.01	0.01	0.01	0.0158408	0.01	0.01	0.01	0.01	0.010248	0.0174856	0.0139905		2	1	7	15
161	0.01	0.0149545	0.01	0.01	0.01	0.01	0.0254933	0.0196446	0.01	0.01	0.01	0.138585	0.305087	0.0692573	0.01	0.01	0.01	0.0138972	0.01	0.0119754	0.01	0.0157962	0.0110351	0.0216453	0.0117248		2	1	9	13
162	0.01	0.0152718	0.01	0.01	0.01	0.01	0.0322624	0.021619	0.0112802	0.01	0.01	0.112466	0.23454	0.0603828	0.01	0.01	0.01	0.020261	0.01	0.01	0.01	0.01	0.0103164	0.0211642	0.0140257		2	1	8	14
163	0.01	0.0150957	0.01	0.01	0.01	0.01	0.027228	0.019449	0.0101394	0.01	0.01	0.0943679	0.29942	0.0594698	0.01	0.01	0.01	0.0201827	0.01	0.0177221	0.01	0.01	0.01	0.0219397	0.0171367		1	2	8	14
164	0.01	0.0152263	0.01	0.01	0.01	0.01	0.0290244	0.0162185	0.0121301	0.01	0.01	0.106244	0.398227	0.0588315	0.01	0.01	0.01	0.0176499	0.01	0.0140276	0.01	0.0103278	0.01	0.0192378	0.0214349		2	1	9	13
165	0.01	0.0178029	0.01	0.01	0.01	0.01	0.0287369	0.0114167	0.0122693	0.01	0.01	0.101751	0.0410693	0.0608655	0.01	0.01	0.01	0.023551	0.01	0.0142973	0.01	0.0128294	0.01	0.0174514	0.0197124		1	1	10	13
166	0.01	0.0155907	0.01	0.01	0.01	0.01	0.0241601	0.0105269	0.0107924	0.01	0.01	0.0981547	0.0399193	0.0515847	0.01	0.01	0.01	0.0248861	0.01	0.0145913	0.01	0.0149189	0.01	0.0107796	0.0121501		0	2	10	13
167	0.01	0.0150133	0.01	0.01	0.01	0.01	0.0246783	0.0108697	0.01	0.01	0.01	0.0995056	0.0429491	0.0551918	0.01	0.01	0.01	0.0180938	0.01	0.0138762	0.01	0.0160194	0.01	0.01	0.0131502		0	2	8	15
168	0.01	0.0157703	0.01	0.01	0.01	0.01	0.0138748	0.01	0.01	0.01	0.01	0.113178	0.0313489	0.0411196	0.01	0.01	0.01	0.0228957	0.01	0.0113447	0.01	0.01	0.01	0.01	0.01		1	0	6	18
169	0.01	0.0134081	0.01	0.01	0.01	0.01	0.0114718	0.01	0.0108685	0.01	0.01	0.109845	0.0196077	0.028027	0.01	0.01	0.01	0.0201377	0.01	0.01	0.01	0.0122702	0.01	0.0174398	0.01		1	0	8	16
170	0.01	0.0116074	0.01	0.01	0.01	0.01	0.0231439	0.01	0.01	0.01	0.01	0.109597	0.0215627	0.0218763	0.01	0.01	0.01	0.0252419	0.01	0.0110079	0.01	0.0105057	0.01	0.0185088	0.01		1	0	8	16
171	0.01	0.0169687	0.01	0.01	0.01	0.01	0.0211071	0.01	0.01	0.01	0.01	0.106975	0.0206031	0.0485427	0.01	0.01	0.01	0.0215749	0.01	0.0125784	0.01	0.012724	0.01	0.0158578	0.01		1	0	8	16
172	0.01	0.0114637	0.01	0.01	0.01	0.01	0.021991	0.01	0.01	0.01	0.01	0.115472	0.0215817	0.0596061	0.01	0.01	0.01	0.0236051	0.01	0.01	0.01	0.0125516	0.01	0.0164781	0.01		1	1	6	17
173	0.01	0.0127722	0.01	0.01	0.01	0.01	0.0201849	0.01	0.01	0.01	0.01	0.113207	0.0194581	0.0384866	0.01	0.01	0.01	0.0174732	0.01	0.01	0.01	0.011189	0.01	0.0176473	0.0144215		1	0	8	16
174	0.01	0.01	0.01	0.01	0.01	0.01	0.0229003	0.01	0.01	0.01	0.01	0.115359	0.0187262	0.0451604	0.01	0.01	0.01	0.0181091	0.01	0.01	0.01	0.01	0.01	0.018792	0.01		1	0	5	19
175	0.01	0.01	0.01	0.01	0.01	0.01	0.0138482	0.01	0.01	0.01	0.01	0.106566	0.0173505	0.0368564	0.01	0.01	0.01	0.0126147	0.01	0.01	0.01	0.011729	0.01	0.0180678	0.01		1	0	6	18
176	0.01	0.012431	0.01	0.01	0.01	0.01	0.0187185	0.01	0.01	0.01	0.01	0.0941289	0.0187367	0.0465145	0.01	0.01	0.01	0.0132208	0.01	0.01	0.01	0.0119305	0.01	0.01811	0.0118645		0	1	8	16
177	0.0118951	0.0102264	0.01	0.01	0.01	0.01	0.0157755	0.01	0.01	0.01	0.01	0.101459	0.016768	0.0517871	0.01	0.01	0.01	0.0173341	0.01	0.01	0.01	0.01	0.01	0.0155886	0.01		1	1	6	17
178	0.0144998	0.0107077	0.01	0.01	0.01	0.01	0.0159154	0.0103534	0.01	0.01	0.01	0.09552	0.0162488	0.0554688	0.01	0.01	0.01	0.0119102	0.01	0.01	0.01	0.01	0.01	0.0155576	0.01		0	2	7	16
179	0.01	0.0116795	0.01	0.01	0.01	0.01	0.0155351	0.0110628	0.01	0.01	0.01	0.158404	0.0159842	0.0484534	0.01	0.01	0.01	0.0148009	0.01	0.01	0.01	0.0104062	0.01	0.01	0.01		1	0	7	17
180	0.01	0.013134	0.01	0.01	0.01	0.01	0.01	0.0112753	0.01	0.01	0.01	0.159752	0.0157206	0.0505925	0.01	0.01	0.01	0.0131027	0.01	0.01	0.01	0.0133406	0.01	0.01	0.01		1	1	5	18
181	0.01	0.0119296	0.01	0.01	0.01	0.01	0.0106997	0.0105574	0.01	0.01	0.01	0.158987	0.0145009	0.0490103	0.01	0.01	0.01	0.0135417	0.01	0.01	0.01	0.0105538	0.01	0.0108768	0.01		1	0	8	16
182	0.0184335	0.01	0.01	0.01	0.01	0.01	0.0125154	0.01	0.01	0.01	0.01	0.151263	0.0127644	0.0491261	0.01	0.01	0.01	0.0126268	0.01	0.01	0.01	0.0109136	0.01	0.01	0.01		1	0	6	18
183	0.0197138	0.01	0.01	0.01	0.01	0.01	0.01	0.01	0.01	0.01	0.01	0.169439	0.01	0.0495781	0.01	0.01	0.01	0.01	0.01	0.01	0.01	0.01	0.01	0.01	0.01		1	0	2	22
Nonstationary	0	6	0	0	3	8	4	49	58	12	14	39	12	4	2	2	4	5	3	30	2	40	11	13	4		325	323	1585	2342
Stationary*	0	2	2	1	4	11	7	22	10	30	36	9	15	28	14	18	1	3	28	8	6	37	8	17	6		323
Stationary**	31	78	42	51	80	102	68	58	84	32	66	10	58	69	47	99	36	80	28	51	53	90	77	126	69		1585
Stationary***	152	97	139	131	96	62	104	54	31	109	67	125	98	82	120	64	142	95	124	94	122	16	87	27	104		2342			4575
ADF test on 183 separate time windows for 25 countries (R software, tseries package, adf.test), k=1
				Overall
0.1 ≤ p-value	325	0.0710383		0.511913	***
0.05 ≤ p-value ≤ 0.1	323	0.0706011		0.858361	**
0.01 ≤ p-value < 0.05	1585	0.346448		0.928962	*
p-value ≤ 0.01	2342	0.511913

## Sheet: Y Short
TimeWindow	ARG	AUS	AUT	BEL	BGR	BRA	CAN	CHE	CHL	CZE	DEU	DNK	ESP	EST	FIN	FRA	GBR	GRC	HUN	IDN	IND	IRL	ISL	ISR	ITA	JPN	KOR	LTU	LUX	LVA	MEX	NLD	NOR	NZL	POL	PRT	ROU	SVK	SVN	SWE	USA	ZAF
1996-Q3	2.29668	0.800383	0.211045	0.460415	-4.82119	4.01646	0.863973	-0.272813	1.17163	0.47584	0.335915	0.282819	0.856899	3.14061	1.36251	0.579759	0.88106	1.36357	-0.080332	1.87211	0.488981	0.088009	-1.34352	1.18036	0.119586	0.044881	1.75893	4.00396	-0.750945	3.47107	1.75532	1.40007	3.3325	0.648523	0.927134	1.35672	0.74759	2.50248	1.29397	0.544716	0.896991	1.13476
1996-Q4	1.82227	0.905419	0.369819	0.789992	-2.10361	-1.07257	0.805366	0.529509	1.3239	0.01903	0.721092	0.034009	0.533381	2.06246	2.21213	0.10383	0.770455	1.0509	1.21893	3.24626	1.58557	1.7627	2.29313	1.51828	-0.306911	1.15126	1.69158	0.489051	1.74216	6.49748	2.94359	0.710941	-1.60425	1.32779	-2.41354	0.282345	-0.203441	1.97357	1.75704	0.473737	1.03838	0.948474
1997-Q1	2.1002	0.621524	0.509077	1.00228	-10.132	0.771561	1.31917	0.748198	1.09445	-0.151058	-0.533739	1.25511	1.01532	3.61088	0.51194	0.348725	1.38064	0.559938	0.953394	-1.25111	0.752362	3.65778	3.69213	1.28324	0.358404	0.307251	0.468064	1.51677	1.58995	-2.11919	0.173705	1.09097	2.68501	-0.370105	5.40989	1.64479	-2.36078	0.993388	0.541691	0.951794	0.645564	0.287285
1997-Q2	1.48751	2.95512	0.317785	1.54528	-1.05219	0.987618	1.12963	0.720482	2.3479	-0.59374	1.34962	1.71749	0.907002	4.19282	2.76321	1.13574	0.863254	1.72815	1.01149	1.30934	0.409848	4.29197	0.549023	0.561786	1.32061	-0.675784	3.55055	2.94696	2.15031	4.53005	2.31559	1.04123	2.41217	1.98327	1.37521	0.908657	-1.78958	1.4808	2.22139	1.1964	1.662	0.611664
1997-Q3	2.51722	0.124656	1.22393	0.881374	2.23303	1.24589	1.18343	1.19621	2.36917	-0.620086	0.304377	-0.282299	1.18948	2.72502	1.64124	0.749228	0.734954	1.59292	0.940986	1.87109	1.19283	2.10626	-0.620592	0.08628	0.659926	0.228826	0.791744	3.3184	2.33739	1.65154	1.94449	1.45276	-0.107515	-0.266504	-0.248825	1.30099	-1.62675	1.63942	0.902488	0.917854	1.25085	0.208898
1997-Q4	1.35146	1.4181	1.17369	0.558254	-3.35769	0.735348	0.968322	0.914444	2.04548	-0.24286	0.708044	-0.013656	1.37916	3.10568	1.91842	1.09688	1.18765	0.950105	0.891514	-0.513921	1.60086	2.46136	2.44171	1.73972	1.69568	0.027706	-0.455994	1.89504	0.062826	1.20063	2.41334	1.28298	1.41295	-0.215323	2.99475	0.672339	-0.619432	-0.517852	0.383691	1.76256	0.858817	0.150986
1998-Q1	0.517422	0.679534	0.880644	0.25986	11.696	-2.07537	1.41241	0.676746	-0.40595	0.214595	0.938482	1.50779	0.876199	0.827499	-0.295095	0.873225	0.867851	1.20157	0.87192	-7.35721	1.63007	1.27127	-2.59846	1.53791	-0.589411	-1.11142	-6.81802	1.57433	1.40809	4.64333	0.955222	1.34904	0.96467	-0.592673	1.56941	1.44762	0.993061	1.77263	0.621076	0.470151	0.99948	0.126386
1998-Q2	1.95951	0.980955	1.11944	0.332491	-6.53315	1.60886	0.053398	1.20226	2.0023	0.119857	-0.38557	-0.755217	1.12799	-0.561414	1.96546	0.895483	0.88229	0.446643	1.42404	-7.83899	1.31074	2.39105	9.99822	0.013125	0.487452	-0.423457	-0.807932	2.00467	2.53192	-0.146718	0.731251	0.71569	1.13311	0.496074	-0.201686	1.53573	-1.20754	0.023578	0.702583	1.31666	0.925807	0.141419
1998-Q3	-0.304614	1.92766	0.238892	0.292249	0.774985	0.268442	0.91021	-0.09865	-0.463898	0.009344	0.474465	1.83732	0.94474	-0.136498	1.78385	0.720147	0.682859	0.369122	0.858436	-1.11424	1.81475	3.95704	-0.383592	0.807924	0.112228	0.179206	1.74715	1.03024	1.46971	-1.06333	0.45695	0.853584	-1.79353	0.158206	0.883174	1.10851	-0.990795	-0.79991	0.856603	0.69766	1.25257	-0.219162
1998-Q4	-2.54927	1.54461	0.396144	0.222451	-1.48298	-1.19476	1.36067	-0.336867	-3.50829	0.060581	-0.447372	0.320757	1.09847	-1.80049	1.41481	0.764058	1.0094	0.782395	0.143728	-2.79281	1.31071	-2.18596	3.23826	0.900914	-0.418108	0.777329	2.49605	-0.111916	0.479634	-1.9989	0.155358	0.915112	0.511433	0.994201	0.780128	0.75322	0.170927	7.44574	0.745516	0.945604	1.61588	0.096626
1999-Q1	-1.24585	0.774103	1.01373	1.04489	-2.32513	-0.073512	1.81382	0.058258	-0.318761	-0.08024	1.16095	0.906036	0.998461	-0.774305	0.70163	0.526941	0.630714	0.741062	0.06892	5.64768	1.62415	5.4447	-0.121209	-0.82329	0.628459	-1.26628	3.03463	-1.77051	2.64081	2.78228	1.08898	1.66675	0.723129	1.17864	0.091929	1.3292	-0.434437	-3.30368	1.66842	1.29279	0.946472	0.919591
1999-Q2	-1.12991	0.331984	0.969251	1.36807	-2.64136	0.593588	0.836545	0.903002	0.273996	0.693828	0.012338	0.516383	1.18602	0.954587	0.894648	0.827749	0.206315	0.964018	1.01534	-0.054983	2.58223	1.17859	-2.20279	4.24993	0.381715	0.339507	4.38316	0.827438	2.70272	-0.93152	0.575149	1.1129	0.045591	0.84226	2.34518	0.522081	-0.277158	-1.684	4.24592	0.524821	0.769159	0.795848
1999-Q3	-0.28815	1.16722	1.37812	1.45352	-0.839935	0.188568	1.56468	0.633533	2.50327	1.00689	1.13511	0.618053	1.32946	0.851113	0.266015	1.19879	1.8388	0.389435	1.8144	0.273417	1.24533	4.72155	0.566721	0.45026	0.819412	0.565602	2.78117	-1.80474	3.31579	3.06455	0.810873	1.37723	2.05468	2.76641	2.16534	0.980385	1.0908	-0.624072	-2.57198	0.965837	1.30967	1.09212
1999-Q4	1.67282	1.69715	0.853883	1.18413	-5.43936	1.49074	1.4067	2.37371	2.23537	1.00418	0.792973	1.3988	1.13428	2.7924	1.51414	1.36037	1.44092	1.60544	1.16745	0.107212	1.65076	2.38195	4.01125	1.95598	1.50366	0.062513	2.88625	0.090329	0.604991	3.66445	1.03598	1.40688	1.72037	1.24561	2.18911	0.574361	0.879268	-0.452274	1.73549	1.80283	1.69958	1.09965
2000-Q1	-0.340002	0.378045	1.03354	0.71105	8.66067	1.77358	1.59974	0.745103	0.370176	1.23538	1.42223	0.9751	1.59966	4.24626	3.04118	0.948668	0.761872	0.378366	0.907603	3.14746	2.09953	0.937868	-0.148921	2.12094	1.15944	1.80042	1.89505	2.81386	5.05802	0.376984	1.84058	0.62271	1.47821	1.45545	-0.563315	2.22547	0.988119	1.08098	1.07108	0.832264	0.36176	1.12484
2000-Q2	-1.60889	0.918307	0.811754	0.719513	0.900124	0.456892	1.18859	0.440502	-0.018166	1.39707	0.835425	1.13842	1.25223	1.68339	0.097356	0.941085	0.559657	0.910389	1.06734	-0.574924	0.134907	2.77773	0.95388	3.15179	0.663476	0.281285	1.33251	0.898757	-0.961336	0.52403	1.60865	1.1168	-1.44416	0.048615	1.18825	-0.528481	1.38152	0.976349	1.43595	2.33221	1.83116	0.920104
2000-Q3	-0.255185	0.19249	0.583218	0.463673	0.813337	1.01652	1.01698	0.762731	1.50321	1.32146	-0.035508	0.276238	1.07922	1.33257	1.5613	0.649539	0.273347	1.8426	0.807373	2.43641	1.32769	2.91623	3.12484	3.00961	0.683704	0.073866	2.75459	1.01206	1.53755	2.29218	0.780384	0.825163	0.970452	0.390985	0.415328	1.46485	-1.51996	0.594113	1.1926	0.874659	0.133555	0.990386
2000-Q4	0.306858	-0.381032	0.870838	0.977577	0.899968	1.33047	0.171207	0.992602	1.24975	0.570395	-0.319672	0.9778	1.03045	2.05259	1.14415	0.809415	0.157403	1.41579	1.64732	2.87561	0.041891	1.11391	-0.00842	-0.208371	1.46439	0.984611	-0.324458	1.72781	0.807462	-1.10205	-0.663796	1.29973	0.03933	0.197485	3.19415	0.66939	0.671031	0.560608	0.704629	-0.250938	0.62289	0.850764
2001-Q1	0.163646	1.02188	-0.116855	0.056383	0.785811	0.408939	0.529651	0.019313	1.12586	0.803182	2.01621	-1.08572	1.06176	0.616841	0.986695	0.551747	1.43057	1.27768	0.907642	-0.712596	0.540661	0.793838	-1.43585	-1.06081	0.530881	0.531457	1.22555	2.89812	1.57899	2.17409	0.121526	0.108521	1.1699	0.338806	-1.5895	-0.312675	2.58297	0.708283	1.20781	0.480668	-0.285178	0.649408
2001-Q2	-0.829818	0.829493	-0.091796	0.017985	0.972154	-0.436762	0.26949	0.267243	0.789491	0.427979	-0.034932	0.488181	0.739116	1.53074	-0.407106	0.11746	0.836619	-0.296424	0.873266	1.0229	2.08137	1.2998	4.2627	-0.596699	-0.291032	-0.482889	1.29888	-0.172098	-1.99139	5.56186	-0.606687	0.505669	-0.177624	1.42333	-0.436841	0.967462	0.933601	1.06173	0.312176	-0.127127	0.584556	0.49991
2001-Q3	-4.64588	1.20274	0.181182	-0.190602	1.32904	-0.750457	-0.066614	-0.311205	-0.629861	0.388439	-0.197998	0.897826	0.932024	2.43291	0.654032	0.37543	0.79677	1.61617	0.852353	0.020739	1.23686	0.221774	-1.89363	-1.02788	-0.241069	-1.02955	1.35019	2.08282	1.51219	-3.0272	0.027215	0.173788	1.23093	0.768269	0.808765	0.146328	1.97887	0.419988	0.587653	0.375174	-0.415038	0.265579
2001-Q4	-5.69487	1.20476	0.335181	-0.099687	1.3362	0.253571	0.608829	-0.048541	0.934177	0.474912	-0.105024	-0.197217	0.691907	1.25166	-0.283049	0.029596	0.371201	0.285416	0.843868	1.4163	2.29588	1.5193	5.3593	-0.598701	-0.079445	-0.291545	1.76259	2.56784	2.24354	3.34976	-0.472079	0.322515	0.869231	1.48688	0.36211	1.39904	0.843096	2.1454	0.957082	0.926853	0.272371	0.768899
2002-Q1	-4.93102	0.754172	0.683007	0.859602	1.6216	1.35471	1.48423	0.2607	0.915961	0.115505	-0.516925	-0.033566	0.425504	1.07429	0.577578	0.272504	0.44282	0.798883	2.25855	1.2191	0.807097	2.43982	-6.20471	0.461991	-0.044743	0.16368	2.54448	0.271262	1.27429	-0.059273	-0.615103	-0.61018	-1.02798	0.892791	0.108956	0.177798	2.22545	0.309873	1.34938	-0.101744	0.874514	1.2976
2002-Q2	0.423986	1.67542	0.370134	0.855852	1.56349	1.42555	0.589373	0.07831	-0.245209	0.271816	0.434471	-0.00992	0.814943	2.80154	1.41602	0.535187	0.506399	2.24033	0.502562	1.28543	0.623762	0.668355	3.77499	0.46279	0.46368	0.747056	1.81214	2.98651	1.72833	4.6079	0.863975	0.348264	2.07777	1.33997	0.944439	-0.463975	1.04958	1.01249	-0.093134	1.52014	0.605733	1.21096
2002-Q3	0.074497	0.348846	0.41338	0.535391	1.49436	1.19835	0.865449	0.170517	0.64697	0.803295	0.514446	0.340052	0.616462	1.81126	-0.297641	0.360705	0.763128	0.584933	0.994825	1.28353	0.593563	2.22568	-0.497768	0.091822	0.209801	0.306496	2.02181	1.73146	-1.29793	0.62579	0.681512	0.155264	-1.4841	1.1173	1.24875	-0.453596	0.403108	2.23379	1.14284	0.492257	0.444571	0.820279
2002-Q4	1.01906	0.727628	0.160066	0.375012	0.990931	1.17249	0.548621	-0.386281	2.06484	0.725752	-0.174482	-0.330022	0.760737	0.907228	0.791224	0.048741	0.859067	0.757221	1.00639	1.08107	0.078241	0.775015	2.30547	-0.220422	0.380149	0.270332	1.09735	1.18338	-0.15497	3.89471	0.311071	0.149651	1.1293	1.34644	0.123698	-0.746421	1.75986	0.688509	1.68221	0.258831	0.154823	0.668049
2003-Q1	3.69502	0.104332	0.134261	-0.26469	1.39245	-1.24101	0.553325	-0.701939	0.947151	1.10827	-1.47986	0.535906	0.930721	2.34389	-0.811501	0.115226	0.663776	2.07398	0.820104	1.30511	2.25109	-1.40596	1.48277	1.09314	-0.392551	0.076222	-0.65916	4.77834	-0.960862	0.863007	0.264738	0.017344	0.023769	0.579835	0.355552	0.105039	-1.65183	1.7757	-0.035504	1.03959	0.554767	0.92537
2003-Q2	3.16432	0.338476	0.163627	0.213723	0.954576	-0.330073	-0.147464	0.236677	0.837638	0.788678	0.106437	-0.930018	0.521063	2.27879	1.50761	-0.214954	0.936153	1.78207	1.17134	1.13386	2.5332	0.819547	-3.05572	-0.27333	-0.105897	0.633432	-0.154147	1.39632	2.69382	2.57001	0.199177	-0.34533	-0.47619	0.43956	2.11165	-0.888757	1.35641	1.49427	0.228076	-0.414326	0.86026	0.488346
2003-Q3	2.44364	1.66557	0.43592	0.408957	1.15404	1.02028	0.373654	0.967698	0.654485	1.13404	0.779773	0.343466	0.65943	0.939393	1.59763	0.686747	1.03041	0.632974	1.1059	1.04759	2.63211	1.34183	0.42759	0.782497	-0.072716	0.377867	1.93267	2.72782	0.414187	1.98611	-0.007073	0.088713	1.40506	2.08931	1.12209	0.887357	2.11799	0.40336	1.41424	1.29301	1.69821	0.542675
2003-Q4	1.8765	1.70672	0.320254	0.696714	2.03527	1.22274	0.689959	1.21831	0.780026	1.06736	0.269646	1.86298	0.864496	2.6312	0.334275	0.778718	0.844327	2.12937	1.16376	0.985597	3.28321	5.19531	2.05957	0.348821	0.916858	1.11295	2.63948	1.72273	2.97697	1.05415	1.04372	0.535396	0.032053	1.29043	0.285234	0.37782	0.303186	1.66572	0.626063	0.708902	1.14817	0.57686
2004-Q1	3.29942	0.795668	1.27237	1.49852	1.17026	1.81784	0.720268	0.664821	2.46047	1.11914	-0.163668	0.481618	0.603044	2.25687	0.701516	0.865684	0.543784	1.83715	1.2894	1.17499	0.364491	-0.004888	5.96702	2.3504	0.336855	0.704363	1.2548	1.08476	-0.85438	3.74132	1.27219	0.905237	3.54267	1.71502	3.09999	0.902899	4.57225	1.30114	1.01655	1.62268	0.533747	1.51386
2004-Q2	-1.21312	0.663148	0.429523	0.960287	1.96933	2.06269	1.18782	0.407351	2.18129	0.907315	0.503567	0.595382	0.976983	-0.615017	1.24648	0.658554	0.357844	-0.003029	1.11276	1.19591	2.37817	1.70366	-1.32961	0.94554	0.286135	0.017066	0.763499	1.70658	0.478956	1.2345	1.69476	0.476796	0.205921	0.907387	0.809241	0.572082	1.91128	0.685351	1.22382	0.629558	0.762076	1.39743
2004-Q3	5.06411	0.765014	0.708625	0.873116	2.10669	1.41313	1.18044	0.274608	2.82152	1.67314	-0.19809	0.235626	0.940419	2.1988	0.780099	0.350481	0.165857	1.34261	1.15281	1.21683	2.39764	0.151241	1.77049	1.29038	-0.006436	0.617229	0.405586	0.561109	1.34494	0.422619	-0.135172	0.149388	-1.15468	0.225285	-0.464392	0.039386	3.35806	2.30283	0.965906	0.670195	0.945328	1.63512
2004-Q4	1.44734	0.77449	0.167263	0.355417	1.37373	0.873194	0.718427	0.153683	1.40731	1.88543	-0.093399	1.08087	0.684311	2.08995	1.93858	0.742198	0.329016	-0.368843	0.479375	2.81407	1.93661	2.37448	4.42201	1.19993	0.185345	-0.205046	0.757934	2.65691	1.42193	2.41023	1.22806	0.218014	0.982483	0.372588	1.08356	-0.295723	1.57751	1.53849	0.382171	0.921724	1.00167	1.06787
2005-Q1	2.89285	0.783395	0.302933	0.527327	2.17662	-0.301379	0.346067	1.19967	-0.041885	1.67445	-0.008763	-0.362985	0.97629	1.76647	-0.105277	0.24103	0.840414	-0.625468	1.13227	0.811018	1.75097	1.18864	-2.95414	0.64461	-0.097279	0.490158	0.850903	1.88783	-0.611295	2.60417	0.170524	0.322858	1.63	1.1471	1.04164	0.769006	0.351125	1.2381	0.977936	0.409748	1.10696	1.01663
2005-Q2	2.12869	0.449308	1.35582	0.599022	1.40212	2.40274	0.725523	1.11873	1.62192	1.56908	0.561008	1.96891	0.882073	3.91772	0.484338	0.182775	1.24328	0.258053	1.6626	1.14521	3.1669	1.89114	6.28921	1.04753	0.709525	0.668023	1.88706	1.53984	1.29416	2.48603	0.298235	0.70347	0.52447	1.6553	0.181513	0.368656	-0.419876	2.08676	1.68256	0.683529	0.461561	1.79458
2005-Q3	0.681774	1.06734	0.541439	0.395497	1.30629	-0.84661	1.21138	1.00506	2.32707	1.45287	0.825198	0.111335	0.966996	2.41721	0.506549	0.493605	1.13903	1.38233	0.770418	1.1019	1.39142	-0.162339	1.12447	1.18203	0.648828	0.961831	1.50533	2.84553	1.87679	4.77861	0.918311	1.34295	0.829606	0.402922	1.89521	-0.471931	1.96423	1.63847	0.86033	1.14079	0.891334	1.36362
2005-Q4	1.96894	0.847335	0.918167	0.766971	1.67001	0.934032	0.988734	0.903541	1.39174	1.57229	0.472624	0.324723	1.01387	2.27401	0.408526	0.72961	1.49999	0.486312	1.17362	1.42117	2.52791	3.31403	0.770243	1.6962	0.123688	0.171165	1.01246	2.24246	0.049593	3.6739	1.58353	0.630551	0.224912	-0.355533	1.86302	0.133054	2.48453	1.47	1.77828	0.745729	0.631463	0.669611
2006-Q1	2.66527	0.204579	1.01988	0.613711	1.54761	1.71582	0.810995	1.09728	0.848746	2.25418	0.963741	1.25666	1.1451	2.28613	2.66009	0.810035	0.39935	3.28975	0.934346	1.32122	2.50557	0.828085	-0.770951	1.81735	0.29024	0.184139	1.63912	0.475453	2.593	-0.533335	1.76072	0.623938	0.639988	1.65116	1.51846	0.817392	1.50559	2.37871	0.733177	1.50514	1.33029	1.75682
2006-Q2	1.13163	0.168239	0.645221	0.355995	1.73232	0.449629	0.051646	0.875245	2.07573	1.78996	1.73863	2.98242	0.969215	2.09374	-0.086157	1.00873	0.251539	0.280232	1.32291	1.27679	1.43638	-0.057282	4.41242	1.91783	0.643126	0.258526	0.730602	2.25089	0.043171	4.85344	0.987312	1.49703	0.125038	0.524109	2.30369	0.965109	3.51028	2.32831	2.14148	1.64623	0.2337	1.4203
2006-Q3	2.79475	1.49816	1.07181	0.880343	2.12806	1.36831	0.279245	0.819879	1.3058	1.2337	0.759527	-0.666823	0.92914	2.26002	0.909738	-0.00944	0.102798	0.473177	0.634771	1.6119	3.303	2.08487	-0.63427	-0.693561	0.415766	-0.184497	1.61396	1.73587	1.10366	3.20804	0.308582	0.598153	1.02626	0.612012	1.65979	-0.112751	0.941195	1.91488	1.69249	1.08915	0.154633	1.38113
2006-Q4	2.20297	1.27936	1.21541	1.13532	1.64822	1.18333	0.398598	1.56952	2.03855	1.38459	1.52976	-0.271021	0.961485	2.52586	1.02117	0.751717	0.519542	2.54407	0.889813	1.59438	1.71129	1.24364	1.37022	1.63531	1.1739	1.29607	0.779358	2.91688	2.4802	4.43639	0.21567	0.8245	1.83021	0.788479	-1.43428	0.711999	1.41405	2.79275	2.20399	0.610375	0.851865	1.38277
2007-Q1	2.44842	1.48792	0.755039	1.41726	1.36634	2.0668	0.639627	0.85126	0.95567	1.67338	0.051882	0.331298	0.914766	3.27115	2.11475	0.7791	0.933344	-0.76023	-1.27678	1.62636	2.7934	4.25712	2.63565	2.05755	-0.003213	0.73739	1.67404	3.1071	3.94902	1.93304	0.709097	1.1457	0.075219	1.07595	4.50866	1.05227	1.25493	2.12018	1.85667	1.09811	0.235493	1.62379
2007-Q2	2.01957	0.588392	1.1616	0.456759	1.94559	1.76767	0.968907	1.09923	0.935661	0.837848	0.840251	-0.447887	0.896256	0.42643	1.22807	0.760098	0.619953	2.89131	-0.14343	1.6667	2.52015	-1.68644	4.36214	1.59104	0.118287	0.132809	1.73029	2.80931	2.07961	2.02523	0.768569	0.511647	-0.001643	0.91073	1.15953	0.443144	2.32152	2.48105	1.26965	0.525942	0.572872	0.819509
2007-Q3	1.29327	1.11579	0.278782	0.772024	1.21777	0.775796	0.419855	0.822946	0.144708	1.50856	0.508604	0.939515	0.766769	0.179103	1.02496	0.358535	0.776288	-0.632329	0.557673	1.57656	1.79448	-2.06779	-0.064083	1.85533	0.178737	-0.509196	1.17383	2.68653	0.31133	1.74206	0.625608	1.1175	1.28326	0.902696	1.6925	0.205993	1.35999	2.3723	2.02407	0.746956	0.543271	1.17193
2007-Q4	3.13307	0.501043	0.695991	0.40577	2.13608	1.86238	0.113617	0.625224	1.67793	1.28358	0.645992	1.00599	0.642846	-0.655618	1.79016	0.225846	0.471072	-0.473706	0.376217	0.866016	3.37688	5.55441	5.58529	1.29777	-0.318977	0.459873	2.15695	1.8662	0.176788	-1.24695	0.400582	1.35302	1.08817	0.303362	1.30896	1.11824	3.83587	6.33646	0.216335	0.95725	0.607842	1.41685
2008-Q1	1.04535	1.12964	1.36731	0.432923	1.73045	1.59225	0.076641	0.87773	2.43119	0.243132	0.655266	-0.041561	0.215766	-2.14733	-0.441659	0.434428	0.542505	0.599935	0.841994	2.19455	0.605902	-4.3269	-2.15973	0.875988	1.043	0.26744	0.402395	-0.949416	-0.399374	2.00193	-0.330016	0.327531	-1.25631	-0.240145	1.98942	0.007692	2.59908	-2.75339	1.59591	-0.287579	-0.5747	0.420212
2008-Q2	0.492732	0.22335	-0.518684	0.063481	1.10017	1.94871	0.361672	0.653668	0.187345	0.823085	-0.255073	-0.922684	0.109252	0.979866	-0.159863	-0.438829	-0.554747	-0.642367	0.517671	1.4993	1.04386	-2.37554	-0.088131	0.349669	-0.898979	-0.364705	0.523473	1.08419	-0.632267	-3.55503	0.890576	0.492587	0.049835	-0.433371	0.369891	-0.492583	2.565	1.23718	1.61957	-0.149201	0.516387	1.22087
2008-Q3	0.595881	0.780535	-0.558182	-0.585292	1.03744	1.48775	0.820044	0.120707	-0.885175	0.277474	-0.628659	-0.584137	-0.18414	0.138392	-0.788584	-0.323978	-1.5637	-0.094608	-0.159097	1.36766	0.87024	-0.464623	-2.9752	0.092479	-1.18908	-1.26588	0.815881	-1.21285	-0.883733	-4.10531	0.292332	-0.122148	-0.182864	-0.245829	-0.445134	-0.082568	1.28928	1.38583	-0.540323	-0.51684	-0.541356	0.238976
2008-Q4	-4.58934	-0.485874	-1.87849	-2.16866	0.297376	-3.93925	-1.15952	-1.91602	-0.868919	-1.67811	-1.59768	-2.36148	-1.61402	-11.7571	-1.5897	-1.4217	-2.06537	-1.40998	-3.24667	0.145703	0.122575	-3.07933	2.72065	-0.594978	-2.47068	-2.42901	-3.28389	-0.998639	-3.18467	-2.44971	-1.5913	-0.659941	0.313378	-0.728336	0.250852	-1.29182	-0.602335	1.15457	-3.72561	-3.84056	-2.16381	-0.569327
2009-Q1	-3.4977	1.03273	-1.52583	-0.973172	-3.94282	-1.64956	-2.25969	-1.57023	-1.05566	-3.48728	-4.67744	-1.42345	-2.60554	-2.60094	-6.59273	-1.66279	-1.74726	-4.75443	-4.22907	1.35787	-1.84613	-1.2489	-8.73094	0.045094	-2.79465	-4.76807	0.089987	-12.7023	-1.39161	-3.64427	-5.08933	-3.59364	-0.825808	-0.963278	1.69887	-2.51665	-7.88994	-9.41345	-4.41562	-0.809998	-1.12269	-1.55549
2009-Q2	-2.37162	0.560478	-0.888544	0.047809	-0.18705	2.00153	-1.09126	0.009703	-0.48163	-0.791245	0.137173	-1.93834	-0.010778	-3.30852	-0.151432	-0.07873	-0.2434	2.7918	-0.150559	1.27225	5.80366	-0.298004	3.60982	0.85678	-0.315161	2.09461	1.33278	-1.25123	-1.76257	-5.65838	-1.52856	0.002509	-0.879574	-0.106346	0.010753	0.089481	0.633491	1.5678	-1.08971	-0.186609	-0.14399	-0.343175
2009-Q3	3.76195	0.30744	0.331362	1.26367	0.664844	2.46824	0.449939	0.977945	1.1882	0.488386	0.570776	0.345763	0.211128	-1.88264	0.459381	0.18035	0.07103	-0.706325	-0.025883	1.54894	2.55388	-1.13689	-1.53306	0.991972	0.480012	0.030486	2.99268	0.282409	1.6933	-4.95196	3.246	0.400708	0.064357	0.571351	0.623289	0.882246	1.72834	1.60718	0.24113	-0.164255	0.364111	0.231904
2009-Q4	2.06788	0.733647	1.05306	0.803272	-3.10687	2.47555	1.16616	0.256879	1.24419	0.220352	0.749154	0.090743	-0.020401	0.513396	-0.295372	0.692238	0.300051	0.120374	-0.042879	1.46341	2.12672	0.050229	-0.997199	1.34215	0.31251	1.38739	0.746868	-1.34833	1.8684	0.279169	1.73339	0.602328	0.053321	1.24209	2.42302	0.047785	1.27619	1.81258	-0.127969	0.264499	1.09838	0.666769
2010-Q1	3.13788	0.502455	-0.792984	0.51807	0.925657	1.80146	1.20634	1.04322	0.174265	0.747343	0.802771	0.863569	-0.028196	1.44546	0.588106	0.362089	0.637137	-1.6533	-0.205726	1.63432	2.60016	1.57327	-4.41282	1.34693	0.320983	0.864997	1.95908	1.04469	1.36161	-0.612888	1.08346	-0.181172	1.95123	0.198109	-0.601597	0.823003	-6.42288	1.5673	-0.123529	3.54814	0.38478	1.1385
2010-Q2	4.3828	0.517845	1.65667	0.985262	1.49192	1.50137	0.523261	0.951945	3.56395	1.00103	2.23539	0.683518	0.149925	1.33177	2.60701	0.536579	1.00205	-3.0315	0.72654	1.66973	2.40254	0.579427	2.20047	1.43525	0.738517	1.34652	1.8998	1.29252	2.01661	-0.741823	1.03619	0.430196	-1.06297	0.854615	1.4697	0.552448	0.74859	1.06662	1.76609	1.78555	0.922028	0.682244
2010-Q3	0.347329	0.700461	0.959276	0.416086	0.635753	1.06733	0.708695	0.446911	2.40192	0.533959	0.830866	1.58537	-0.051135	1.53348	0.321051	0.601402	0.663216	-3.50819	0.631636	1.50106	2.95599	0.856434	-1.81741	1.11796	0.483995	1.79908	1.15522	-0.000181	-0.137373	-0.525656	0.909399	0.429435	-2.48158	-0.243486	1.44353	0.083808	-0.473015	1.05776	0.267545	1.01148	0.737211	1.11175
2010-Q4	1.52759	1.01448	0.646595	0.505195	1.02411	1.26743	1.1175	0.718046	1.22138	0.523271	0.824029	-0.22505	0.067103	2.17199	1.9159	0.69757	0.063325	-1.16697	0.132544	1.60346	2.3211	-0.261806	3.80803	1.37156	0.594648	-0.804788	1.21932	2.39687	0.730131	1.27204	0.832867	1.13028	2.80739	-0.50061	0.985727	-0.194075	1.9466	0.659014	0.528811	1.53099	0.501903	1.0698
2011-Q1	2.3952	-0.267863	1.45344	0.481331	0.25698	1.08397	0.755347	0.463676	1.13873	0.742666	1.92494	0.217843	-0.155975	2.0786	0.30569	1.01971	0.62948	-2.93497	0.853756	1.44915	1.8307	0.225822	-3.65824	1.27402	0.340912	-1.40976	0.873017	2.24613	1.95726	1.61244	0.811819	0.59237	0.093582	0.944573	1.27705	-0.660783	-0.407915	0.453641	0.638565	0.710491	-0.240441	0.950456
2011-Q2	0.940492	1.17102	0.204749	0.208184	1.0371	1.2343	0.194807	0.499794	1.45362	0.189765	0.094964	1.00233	-0.31689	1.95312	-0.294392	0.080016	0.099462	-1.51886	-0.016691	1.45548	1.21174	0.191109	2.85047	0.920639	0.119673	-0.647807	0.578047	1.31043	-1.00198	3.56305	0.441292	-0.094369	-0.413466	0.733612	1.30032	-0.428888	0.207393	0.777666	-0.496563	0.088521	0.714973	0.574952
2011-Q3	0.720366	1.35586	0.010565	0.285406	0.057773	-0.019249	1.37964	-0.336614	0.429776	-0.139301	0.864337	-1.24371	-0.648079	1.62973	0.326451	0.242136	0.310121	-2.07481	0.330059	1.51306	-0.003873	-0.739838	1.41023	1.81889	-0.470252	2.49135	0.434161	0.71032	0.712286	2.05055	1.92407	-0.008004	1.61127	0.979916	1.33774	-0.780811	2.11798	0.575651	-0.180698	1.03388	-0.027779	0.298246
2011-Q4	0.173405	1.13712	0.165209	0.291633	-0.174918	0.322406	0.787513	0.624972	1.94508	0.192452	-0.271718	0.817188	-0.64856	-0.023373	0.223834	0.266748	0.185897	-4.01499	0.867486	1.46454	1.62875	-0.128191	1.38845	0.624619	-0.883451	-0.159699	0.633556	1.10316	0.029387	0.25215	0.713972	-0.596028	0.051494	0.46729	0.808399	-1.47839	-0.834829	0.891113	0.062083	-1.17445	1.15928	0.762205
2012-Q1	-1.09757	0.938634	0.871672	0.214579	0.423934	-0.010197	0.064087	0.097722	1.66873	-0.126138	0.199103	-0.069457	-0.937142	0.563323	-0.122007	0.061219	0.643558	-0.991695	-2.02673	1.51369	1.38052	0.546202	-2.25331	0.10216	-1.12718	1.19755	0.680064	0.185645	-1.30551	1.91146	0.563182	-0.216573	2.16968	0.890677	0.139158	-0.54571	0.951734	0.477488	-0.647438	0.193776	0.782993	0.400084
2012-Q2	-3.46908	0.749932	-0.646709	-0.001001	-0.288432	0.728805	0.326164	0.22699	1.46911	-0.517897	0.167335	0.07525	-0.961235	1.15144	-1.75159	-0.158997	-0.078857	-1.88834	-0.330572	1.49421	1.15756	0.457484	0.369964	-0.180317	-0.773571	-0.715468	0.665695	0.745856	1.01317	-0.278633	0.8875	0.064111	0.235737	0.29024	-0.21489	-1.34792	0.999879	0.267522	-1.7433	0.113816	0.430202	0.897704
2012-Q3	3.14492	0.584846	0.11385	0.244139	-0.172623	1.54249	0.136217	0.514494	0.601805	-0.517998	0.29233	0.093894	-0.50969	0.456195	-0.24656	0.203507	1.21552	-1.26349	0.361679	1.40098	1.7941	-0.929681	1.13959	0.987468	-0.547831	-0.380866	0.414737	2.70874	-0.322139	1.04863	0.627766	-0.426776	-1.44944	0.089484	0.442557	-1.12964	-0.238777	0.159435	0.185417	-0.280625	0.134948	0.299054
2012-Q4	1.75819	0.551558	-0.075858	-0.045914	-0.176791	0.269667	0.206781	0.214736	0.842396	-0.302284	-0.416401	-0.16163	-0.762657	0.84765	-0.38871	-0.070592	-0.153764	0.013047	-0.238877	1.38294	1.18746	0.90892	1.21674	0.724867	-0.800195	0.251842	0.631236	0.381539	0.935516	0.312058	0.842119	-0.708357	0.817251	1.40629	-0.386533	-1.58078	0.470508	-0.08455	-1.996	-0.44527	0.113873	0.435315
2013-Q1	-0.189886	0.276109	-0.494274	-0.275611	0.062867	-0.085108	0.897005	0.420814	1.06123	-0.454449	-0.470416	0.563835	-0.319632	0.426622	0.091194	-0.055531	0.644579	-2.20767	0.561921	1.39945	1.59984	-1.76806	0.525635	1.1271	-0.846566	1.21531	0.748384	0.335819	0.532706	0.792677	0.346016	0.327541	0.15056	0.047787	0.214249	0.415913	0.93849	-0.036228	0.187258	1.10928	0.885675	0.414045
2013-Q2	0.730488	0.452218	0.509309	0.583788	0.014324	2.31295	0.580357	0.758943	1.50917	0.149917	1.05031	0.074282	-0.087487	-0.232088	0.07416	0.700197	0.535984	0.062633	0.857695	1.28054	1.40543	2.1024	0.637735	1.76808	0.005751	0.793282	1.14389	0.944503	2.4088	0.104844	-0.690607	-0.180961	0.722469	0.861252	1.08197	0.758635	1.30086	0.320953	0.298596	-0.108585	0.123396	1.06017
2013-Q3	0.619658	0.79672	0.221927	0.310608	0.653703	0.36236	0.814973	0.703765	0.850274	0.304331	0.540479	0.633382	-0.054727	-0.275213	-0.004235	0.011073	0.945745	0.428115	1.28003	1.31696	1.6007	2.78069	1.66436	0.995415	0.183386	0.83087	0.883545	0.963249	1.69612	1.23523	0.967583	0.605087	0.980802	0.722704	0.815244	-0.138857	1.10115	0.46899	0.002946	0.448566	0.783415	0.459086
2013-Q4	-0.979692	0.813165	0.492288	0.218341	0.374322	0.014566	1.05056	0.19535	0.399555	1.28991	0.341159	0.201104	0.166619	-0.022411	-0.755908	0.455432	0.530908	-0.626364	1.07128	1.27108	2.19862	-0.591024	2.61857	0.567821	-0.199346	-0.042182	0.918167	1.24072	-1.44705	0.760943	0.545513	0.633886	-0.17716	0.200825	0.122941	1.09563	1.23742	0.587101	1.94832	0.911575	0.798249	1.28791
2014-Q1	-1.49761	0.700051	-0.01997	0.430778	0.196488	0.496533	0.163448	0.723139	-0.01833	-0.136111	0.968471	0.253256	0.367436	1.5936	0.098142	0.059403	0.658962	0.775815	0.838397	1.18049	1.15443	3.77217	-4.03941	1.1158	0.113252	0.990631	0.897067	1.19448	4.15343	-0.087903	0.644192	-0.099731	0.520764	1.43567	1.06688	-0.641456	0.444173	0.692548	0.065079	0.69998	-0.282705	-0.39008
2014-Q2	-0.654612	0.546472	-0.000492	0.264261	0.86965	-1.26825	0.913329	0.609706	0.43702	0.930299	-0.030612	-0.072442	0.463352	0.450791	-0.296268	0.177916	0.655704	-0.171509	1.25205	1.24763	2.28289	3.30526	2.13957	1.04659	-0.006061	-1.90918	0.709927	0.600061	-1.93459	0.621923	1.2698	0.58558	0.739082	0.463801	1.13501	0.33265	0.443998	0.745811	0.865091	0.904266	1.35368	0.244204
2014-Q3	-0.818943	0.473342	0.224852	0.689397	0.57588	0.192969	0.959051	0.765132	0.0246	1.28269	0.489948	1.67388	0.740035	1.27348	0.696909	0.490497	0.575953	1.294	0.880327	1.16494	1.82438	0.947933	3.19048	0.446375	0.141663	0.093221	0.365763	0.116111	2.15537	0.520554	0.376168	0.252772	0.420367	1.23449	0.837854	0.093312	1.43446	0.911643	0.596302	0.669873	1.22093	0.637474
2014-Q4	0.462215	0.363065	0.282061	0.520589	1.08094	0.446666	0.691976	0.834333	1.26	1.31335	0.863376	0.358693	0.858377	1.45671	-0.142238	0.092725	0.559313	-1.11958	0.632618	1.14574	1.53794	0.493258	0.378242	1.53425	-0.208996	0.49358	0.563586	0.24624	0.80956	0.677931	1.11173	0.90095	1.22245	1.48248	0.585457	0.807297	0.835277	1.03431	0.130983	0.842571	0.562794	1.08603
2015-Q1	1.54774	0.864537	-0.105762	0.516921	1.10411	-1.13989	-0.549519	-0.2899	0.135373	1.60439	-0.201401	0.68468	1.14759	-1.11627	-0.488977	0.434105	0.526764	0.373957	1.73106	1.22531	1.72536	23.2488	-1.8503	0.307144	0.20863	1.35739	0.878467	0.812697	2.84206	0.710602	0.544674	0.588936	-0.256739	0.315376	1.22489	0.643723	1.13689	1.74565	0.483373	1.2892	0.78482	0.425241
2015-Q2	2.34669	0.142854	0.647084	0.668929	0.850954	-2.20151	-0.272172	-0.016241	1.14829	1.48101	0.62563	0.467773	1.07278	1.69532	0.843891	-0.037818	0.713107	0.064735	0.221317	1.15704	1.97189	-2.33976	5.90017	0.084659	0.398912	0.125369	0.22559	0.779403	0.417319	1.45009	1.03911	0.316151	0.530068	0.789148	0.695351	0.298843	0.211793	1.12899	0.690808	0.973623	0.74136	-0.591144
2015-Q3	-0.121661	1.06511	0.497276	0.189167	1.25079	-1.43546	0.353702	0.625615	-0.153483	1.10063	0.451261	0.301653	0.91003	0.738769	0.249989	0.439774	0.429995	-1.93832	0.725837	1.24013	2.16403	3.25051	-1.20516	0.215098	0.22875	-0.043257	1.52266	0.44423	-0.958755	0.99408	1.23267	0.339777	1.17177	0.968226	1.1508	0.116326	1.62833	1.08812	0.589801	1.34278	0.330657	-0.01003
2015-Q4	-1.16792	0.54755	0.090194	0.416914	0.807232	-0.802103	0.074877	0.374717	1.06433	0.631219	0.439251	0.222825	0.969062	-0.44495	0.507185	0.209278	0.747434	1.23981	1.03028	1.28847	2.07239	0.143188	1.72754	0.907118	0.489311	-0.400741	0.749348	0.236454	1.66563	-0.41782	-0.039634	0.017028	-0.87808	0.958758	1.2012	0.48272	1.16603	0.73532	0.137384	0.846221	0.032525	0.103074
2016-Q1	-0.798074	0.912805	0.801313	0.178481	0.996614	-0.863931	0.548501	0.354966	0.561267	0.284968	0.795151	1.15206	0.677651	1.07845	0.53196	0.618089	0.166348	0.017802	-0.623631	1.20462	2.42136	-0.398727	-1.98622	0.880649	0.311789	0.473812	0.35066	0.403544	1.03491	1.08437	0.599613	0.906649	0.753067	1.22278	-0.214226	0.461682	1.17627	0.034597	1.08747	0.185811	0.503392	-0.245419
2016-Q2	-1.61716	0.721415	0.421298	0.670732	0.950653	-0.163357	-0.491712	0.510371	-0.360449	0.352185	0.571937	1.35264	0.419409	0.059346	1.01228	-0.287192	0.530744	-0.584998	1.38051	1.26	2.19431	0.416762	6.20074	1.64577	0.166183	0.172843	0.975072	0.490596	2.3046	-0.575568	0.444986	0.220323	-0.662347	0.953473	1.29172	0.305451	1.4679	0.416574	1.13415	0.111838	0.470347	0.78888
2016-Q3	0.284044	0.145998	0.536017	0.237545	0.66544	-0.664684	1.03121	0.566775	0.529976	0.466234	0.2059	0.848382	0.88707	1.31842	0.764023	0.237214	0.45077	0.318305	0.564723	1.22865	1.64398	-0.221686	1.8736	1.16853	0.554906	0.262816	0.502262	1.42516	1.05236	0.195602	1.13718	1.14269	-0.862091	0.913238	0.206349	1.17418	0.325853	0.462615	0.981557	0.443018	0.542291	0.223191
2016-Q4	0.579932	0.967853	0.924877	0.512675	1.13977	-0.47617	0.561483	0.359389	0.148849	0.676089	0.362032	0.720497	0.464567	1.73361	0.844532	0.613692	0.649613	0.174941	0.838172	1.20467	1.43379	10.9725	3.3324	1.09088	0.353516	0.232891	0.827585	1.19852	1.372	1.30795	1.08863	0.857043	2.36998	0.337541	2.19406	0.917897	2.03558	0.631688	0.768243	0.595749	0.502716	0.074162
2017-Q1	0.720793	0.370328	0.402792	0.774954	0.80756	1.6485	1.15175	0.093961	-0.748641	1.40868	1.18943	0.543104	0.754511	1.69891	0.835422	0.801667	0.576446	0.083829	1.4408	1.25378	1.64204	-5.78669	-3.20669	0.01721	0.582146	1.12121	0.918203	1.09126	-1.85403	1.38609	0.473694	0.503601	0.482147	0.767534	1.10858	1.20604	2.28705	0.849667	1.74182	0.40318	0.566785	-0.06432
2017-Q2	0.935666	0.633584	0.840446	0.318783	0.849081	0.387715	1.17915	0.65493	0.834508	2.44352	0.558826	0.519384	1.02778	1.52926	0.559743	0.686173	0.251392	1.14226	1.24453	1.25315	1.59155	3.52095	1.40437	1.08658	0.369751	0.397438	0.522902	0.940508	0.529874	1.17766	0.344082	0.902346	0.903872	1.05395	0.974188	0.477774	1.58786	0.837655	1.36173	1.1869	0.534397	0.731033
2017-Q3	1.63472	1.00947	0.769596	0.126365	0.821506	0.05971	0.356617	0.672106	2.17082	0.49272	0.862317	-0.88836	0.532867	0.655485	0.415963	0.690602	0.34046	0.479536	0.944158	1.25881	2.10198	5.18686	2.24091	1.18904	0.382809	0.671253	1.45125	1.06264	1.74572	0.740365	-0.246684	0.688176	0.776192	0.73736	1.16636	0.705148	1.97472	0.84116	0.828669	1.23308	0.790798	0.692246
2017-Q4	0.928229	0.46846	0.453428	0.81291	0.717262	0.334774	0.435261	0.998091	0.87017	0.635931	0.731446	0.964826	0.689857	1.21674	1.15067	0.763353	0.399228	0.448567	1.46066	1.27917	1.93744	3.55265	2.34842	1.177	0.53797	0.287362	-0.104624	0.970843	1.14573	0.534323	1.07182	0.773031	-0.027495	0.736703	1.48305	0.783955	0.767888	1.18268	2.05112	0.128632	0.874862	0.850364
2018-Q1	-0.020442	0.929509	0.795218	0.210794	0.615013	0.652099	0.543378	1.04669	1.26937	0.492686	0.132033	1.19887	0.491756	1.2693	0.458988	0.220848	0.05949	0.591653	1.29398	1.28643	1.91414	-0.598437	0.359981	1.01838	0.090272	-0.468509	0.971484	0.647319	1.5891	1.77422	1.34087	0.61222	0.308798	0.705634	1.33959	0.514575	0.495199	0.927815	0.309102	0.755641	0.631956	-0.683101
2018-Q2	-4.97278	0.723879	0.269122	0.277405	0.910334	-0.012625	0.390585	0.835589	0.605606	0.588938	0.386139	0.299478	0.545216	1.18977	0.039387	0.172602	0.526678	-0.130319	1.11667	1.24882	1.71237	2.26392	1.58843	0.340119	-0.095817	0.510565	0.577461	1.16498	-0.729326	1.38972	-0.214397	0.672241	0.278385	0.95839	1.34823	0.755237	1.39998	1.24277	1.15838	0.639344	0.867116	-0.131193
2018-Q3	-0.232281	0.308982	0.331378	0.161219	0.923652	0.530057	0.608006	-0.334331	-0.043613	0.630808	-0.103204	0.662391	0.501787	1.15722	-0.084649	0.304644	0.587147	1.08888	1.51538	1.26527	1.40427	1.85399	-1.03149	0.698936	-0.159352	-0.595461	0.45845	0.600086	0.421839	1.32356	0.384594	0.26488	0.631253	0.553888	1.34556	0.360023	1.56894	0.966772	1.08723	-0.466881	0.723648	0.648958
2018-Q4	-1.23306	0.16073	0.791716	0.799312	0.888788	0.088737	0.244057	-0.091147	1.4074	0.892343	0.206611	0.851344	0.559687	1.24661	0.041375	0.479344	0.214108	0.035493	1.08123	1.25892	1.31932	0.277141	2.05407	1.03412	0.106249	0.25785	0.929952	1.33793	-0.027211	0.740353	-0.084892	0.51001	0.412555	1.04823	0.407317	0.399706	0.774393	0.460055	0.644599	1.1626	0.271333	0.340713
2019-Q1	-0.052086	0.519086	0.47991	0.039014	1.12166	-0.009302	0.210663	0.366387	-0.033387	0.59261	0.468603	-0.002471	0.528743	1.00203	0.567197	0.307835	0.614896	0.383202	1.37347	1.20651	1.21589	2.99259	-2.66012	1.09875	0.223309	0.647573	-0.369705	1.15531	0.661398	-0.348185	-0.093509	0.430345	-0.097315	0.38752	1.50673	0.598676	1.07591	0.633366	0.584144	0.035024	0.765207	-0.775998
2019-Q2	-0.742417	0.615071	0.080275	0.338288	0.855797	0.473947	0.859631	0.31667	0.681375	0.607116	-0.242534	1.03936	0.355818	0.775969	0.845997	0.36272	-0.185298	1.28363	1.10127	1.25224	0.991424	-0.058978	3.09036	0.218321	0.068865	0.507894	1.0399	0.873959	2.09088	0.758976	-0.060006	0.37246	0.230101	0.092013	0.802103	0.571661	0.81677	0.311072	-0.00171	0.23467	0.499697	0.787791
2019-Q3	0.940748	0.438966	0.111833	0.44471	0.754905	0.613612	0.328486	0.406255	0.73571	0.399004	0.084161	0.383865	0.407706	1.00362	0.706851	0.259482	0.41683	0.5771	1.14772	1.20571	1.05532	1.67923	-0.722385	0.998571	0.05967	0.446985	0.41158	0.326298	0.21975	0.713088	0.013342	0.439459	0.024178	0.708905	1.32658	0.284106	0.542048	0.368372	0.771193	0.282793	0.521779	-0.13825

## Sheet: Ylevel Short
TimeWindow	ARG	AUS	AUT	BEL	BGR	BRA	CAN	CHE	CHL	CZE	DEU	DNK	ESP	EST	FIN	FRA	GBR	GRC	HUN	IDN	IND	IRL	ISL	ISR	ITA	JPN	KOR	LTU	LUX	LVA	MEX	NLD	NOR	NZL	POL	PRT	ROU	SVK	SVN	SWE	USA	ZAF
1996-Q2	100	100	100	100	100	100	100	100	100	100	100	100	100	100	100	100	100	100	100	100	100	100	100	100	100	100	100	100	100	100	100	100	100	100	100	100	100	100	100	100	100	100
1996-Q3	102.297	100.8	100.211	100.46	95.1788	104.016	100.864	99.7272	101.172	100.476	100.336	100.283	100.857	103.141	101.363	100.58	100.881	101.364	99.9197	101.872	100.489	100.088	98.6565	101.18	100.12	100.045	101.759	104.004	99.2491	103.471	101.755	101.4	103.332	100.649	100.927	101.357	100.748	102.502	101.294	100.545	100.897	101.135
1996-Q4	104.161	101.713	100.582	101.254	93.1766	102.901	101.676	100.255	102.511	100.495	101.059	100.317	101.395	105.268	103.605	100.684	101.658	102.429	101.138	105.179	102.082	101.852	100.919	102.717	99.8123	101.197	103.48	104.513	100.978	110.194	104.751	102.121	101.675	101.985	98.4912	101.643	100.543	104.525	103.074	101.021	101.945	102.094
1997-Q1	106.348	102.345	101.094	102.269	83.736	103.695	103.018	101.005	103.633	100.343	100.52	101.576	102.424	109.069	104.135	101.035	103.062	103.002	102.102	103.863	102.85	105.578	104.645	104.035	100.17	101.508	103.965	106.098	102.584	107.859	104.933	103.235	104.405	101.607	103.819	103.315	98.169	105.564	103.632	101.983	102.603	102.387
1997-Q2	107.93	105.37	101.415	103.849	82.8549	104.719	104.181	101.733	106.066	99.7474	101.877	103.321	103.353	113.642	107.013	102.183	103.952	104.782	103.135	105.223	103.272	110.109	105.219	104.619	101.493	100.822	107.656	109.224	104.789	112.745	107.362	104.31	106.923	103.623	105.247	104.253	96.4122	107.127	105.934	103.203	104.308	103.014
1997-Q3	110.647	105.501	102.656	104.765	84.7051	106.024	105.414	102.95	108.579	99.1289	102.187	103.029	104.583	116.739	108.769	102.948	104.716	106.451	104.105	107.192	104.504	112.428	104.566	104.709	102.163	101.052	108.508	112.849	107.239	114.607	109.45	105.825	106.808	103.346	104.985	105.61	94.8438	108.883	106.89	104.15	105.613	103.229
1997-Q4	112.143	106.997	103.861	105.349	81.861	106.803	106.435	103.891	110.8	98.8881	102.91	103.015	106.025	120.364	110.856	104.078	105.959	107.463	105.033	106.641	106.177	115.196	107.12	106.531	103.895	101.08	108.014	114.987	107.306	115.983	112.091	107.183	108.317	103.124	108.129	106.32	94.2564	108.319	107.3	105.986	106.52	103.385
1998-Q1	112.723	107.724	104.776	105.623	91.4354	104.587	107.938	104.595	110.35	99.1003	103.876	104.568	106.954	121.36	110.528	104.986	106.879	108.754	105.949	98.7953	107.907	116.66	104.336	108.169	103.283	99.9569	100.649	116.798	108.817	121.368	113.162	108.629	109.362	102.513	109.826	107.859	95.1924	110.239	107.967	106.484	107.584	103.515
1998-Q2	114.932	108.781	105.949	105.974	85.4618	106.269	107.996	105.852	112.56	99.2191	103.476	103.778	108.16	120.679	112.701	105.927	107.822	109.24	107.458	91.0507	109.322	119.449	114.768	108.184	103.786	99.5336	99.8359	119.139	111.572	121.19	113.99	109.406	110.601	103.021	109.605	109.515	94.0429	110.265	108.725	107.886	108.58	103.662
1998-Q3	114.581	110.878	106.202	106.284	86.1241	106.555	108.979	105.748	112.038	99.2284	103.967	105.685	109.182	120.514	114.711	106.689	108.558	109.643	108.38	90.0362	111.306	124.176	114.328	109.058	103.903	99.712	101.58	120.367	113.212	119.902	114.51	110.34	108.618	103.184	110.573	110.729	93.1111	109.383	109.657	108.639	109.941	103.434
1998-Q4	111.66	112.59	106.622	106.52	84.8469	105.281	110.462	105.391	108.107	99.2885	103.501	106.024	110.382	118.344	116.334	107.505	109.654	110.501	108.536	87.5217	112.765	121.462	118.03	110.04	103.468	100.487	104.116	120.232	113.755	117.505	114.688	111.35	109.173	104.21	111.435	111.563	93.2703	117.528	110.474	109.666	111.717	103.534
1999-Q1	110.269	113.462	107.703	107.633	82.8741	105.204	112.465	105.453	107.762	99.2088	104.703	106.985	111.484	117.428	117.15	108.071	110.345	111.32	108.611	92.4646	114.596	128.075	117.887	109.134	104.118	99.2146	107.275	118.103	116.759	120.774	115.937	113.206	109.963	105.438	111.538	113.046	92.8651	113.645	112.317	111.084	112.774	104.487
1999-Q2	109.023	113.839	108.747	109.106	80.6851	105.829	113.406	106.405	108.058	99.8972	104.716	107.537	112.806	118.549	118.199	108.966	110.573	112.393	109.714	92.4138	117.555	129.584	115.29	113.772	104.516	99.5515	111.977	119.08	119.915	119.649	116.604	114.466	110.013	106.326	114.154	113.637	92.6077	111.731	117.086	111.667	113.642	105.318
1999-Q3	108.709	115.167	110.246	110.692	80.0074	106.028	115.181	107.079	110.763	100.903	105.905	108.202	114.306	119.558	118.513	110.272	112.606	112.831	111.704	92.6664	119.019	135.703	115.943	114.285	105.372	100.115	115.092	116.931	123.891	123.316	117.55	116.042	112.273	109.268	116.626	114.751	93.6179	111.034	114.075	112.745	115.13	106.468
1999-Q4	110.528	117.122	111.187	112.003	75.6555	107.609	116.801	109.621	113.239	101.916	106.744	109.715	115.602	122.897	120.307	111.772	114.229	114.642	113.008	92.7658	120.984	138.935	120.594	116.52	106.957	100.177	118.413	117.037	124.641	127.835	118.767	117.675	114.205	110.629	119.179	115.41	94.441	110.532	116.055	114.778	117.087	107.639
2000-Q1	110.152	117.565	112.336	112.799	82.2078	109.517	118.669	110.438	113.658	103.175	108.263	110.785	117.451	128.115	123.966	112.832	115.099	115.076	114.034	95.6856	123.524	140.238	120.415	118.991	108.197	101.981	120.657	120.33	130.945	128.317	120.953	118.408	115.893	112.239	118.507	117.978	95.3742	111.727	117.298	115.733	117.51	108.85
2000-Q2	108.38	118.644	113.248	113.611	82.9478	110.018	120.08	110.924	113.637	104.617	109.167	112.046	118.922	130.272	124.087	113.894	115.743	116.123	115.251	95.1354	123.691	144.134	121.563	122.742	108.915	102.268	122.265	121.412	129.686	128.989	122.899	119.73	114.219	112.294	119.915	117.355	96.6918	112.818	118.982	118.432	119.662	109.851
2000-Q3	108.103	118.873	113.909	114.137	83.6224	111.136	121.301	111.77	115.345	105.999	109.128	112.356	120.206	132.008	126.024	114.634	116.06	118.263	116.182	97.4533	125.333	148.337	125.362	126.436	109.659	102.343	125.633	122.64	131.68	131.946	123.858	120.718	115.328	112.733	120.413	119.074	95.2221	113.488	120.401	119.468	119.822	110.939
2000-Q4	108.435	118.42	114.901	115.253	84.375	112.615	121.509	112.88	116.787	106.604	108.779	113.454	121.444	134.717	127.466	115.562	116.242	119.938	118.095	100.256	125.385	149.989	125.351	126.172	111.265	103.351	125.225	124.759	132.743	130.492	123.036	122.287	115.373	112.955	124.26	119.871	95.8611	114.124	121.249	119.168	120.568	111.883
2001-Q1	108.612	119.63	114.766	115.318	85.038	113.075	122.152	112.901	118.102	107.46	110.973	112.223	122.734	135.548	128.724	116.199	117.905	121.47	119.167	99.5413	126.063	151.18	123.551	124.834	111.856	103.9	126.76	128.375	134.839	133.329	123.186	122.42	116.723	113.338	122.285	119.496	98.3372	114.932	122.714	119.741	120.225	112.61
2001-Q2	107.711	120.622	114.661	115.339	85.8647	112.581	122.481	113.203	119.034	107.92	110.934	112.771	123.641	137.623	128.2	116.336	118.892	121.11	120.208	100.56	128.687	153.145	128.818	124.089	111.53	103.398	128.407	128.154	132.154	140.744	122.438	123.039	116.516	114.951	121.75	120.652	99.2552	116.153	123.097	119.589	120.927	113.173
2001-Q3	102.707	122.073	114.869	115.119	87.0059	111.736	122.4	112.851	118.284	108.339	110.714	113.783	124.793	140.971	129.038	116.773	119.839	123.067	121.233	100.58	130.279	153.485	126.379	122.813	111.261	102.334	130.14	130.823	134.153	136.484	122.472	123.253	117.95	115.834	122.735	120.829	101.219	116.64	123.82	120.037	120.425	113.473
2001-Q4	96.8579	123.544	115.254	115.004	88.1685	112.02	123.145	112.796	119.389	108.854	110.598	113.559	125.657	142.736	128.673	116.807	120.284	123.418	122.256	102.005	133.27	155.816	133.152	122.078	111.173	102.035	132.434	134.183	137.162	141.056	121.893	123.65	118.975	117.557	123.179	122.519	102.073	119.143	125.005	121.15	120.754	114.346
2002-Q1	92.0818	124.475	116.041	115.993	89.5982	113.537	124.973	113.09	120.483	108.979	110.026	113.52	126.191	144.269	129.416	117.126	120.816	124.404	125.017	103.248	134.345	159.618	124.89	122.642	111.123	102.202	135.804	134.547	138.91	140.972	121.144	122.896	117.752	118.606	123.314	122.737	104.344	119.512	126.692	121.027	121.81	115.829
2002-Q2	92.4723	126.561	116.471	116.986	90.9991	115.156	125.709	113.179	120.187	109.276	110.504	113.509	127.22	148.311	131.249	117.752	121.428	127.192	125.645	104.576	135.183	160.685	129.605	123.21	111.639	102.966	138.265	138.565	141.311	147.468	122.19	123.324	120.199	120.195	124.478	122.167	105.44	120.722	126.574	122.867	122.547	117.232
2002-Q3	92.5411	127.002	116.952	117.612	92.3589	116.536	126.797	113.372	120.965	110.153	111.073	113.895	128.004	150.997	130.858	118.177	122.355	127.936	126.895	105.918	135.986	164.261	128.96	123.323	111.873	103.282	141.06	140.964	139.477	148.391	123.023	123.515	118.415	121.538	126.033	121.613	105.865	123.419	128.021	123.471	123.092	118.194
2002-Q4	93.4842	127.927	117.139	118.053	93.2741	117.902	127.493	112.934	123.463	110.953	110.879	113.519	128.978	152.367	131.894	118.235	123.406	128.904	128.172	107.063	136.092	165.534	131.933	123.051	112.298	103.561	142.608	142.632	139.261	154.17	123.406	123.7	119.752	123.175	126.189	120.705	107.728	124.269	130.174	123.791	123.283	118.983
2003-Q1	96.9385	128.06	117.297	117.741	94.5729	116.439	128.198	112.141	124.632	112.183	109.238	114.128	130.178	155.939	130.823	118.371	124.225	131.578	129.223	108.46	139.156	163.207	133.889	124.396	111.857	103.64	141.668	149.448	137.923	155.5	123.732	123.721	119.78	123.889	126.637	120.832	105.948	126.475	130.128	125.078	123.967	120.084
2003-Q2	100.006	128.493	117.488	117.992	95.4757	116.055	128.009	112.406	125.676	113.067	109.354	113.066	130.857	159.492	132.796	118.117	125.388	133.923	130.737	109.69	142.681	164.544	129.798	124.056	111.739	104.296	141.45	151.535	141.638	159.497	123.979	123.294	119.21	124.434	129.311	119.758	107.385	128.365	130.425	124.56	125.033	120.671
2003-Q3	102.45	130.634	118.001	118.475	96.5775	117.239	128.488	113.494	126.499	114.35	110.207	113.455	131.719	160.99	134.917	118.928	126.68	134.77	132.183	110.839	146.436	166.752	130.353	125.027	111.658	104.69	144.184	155.668	142.225	162.665	123.97	123.404	120.885	127.033	130.762	120.821	109.66	128.883	132.269	126.17	127.156	121.326
2003-Q4	104.372	132.863	118.379	119.3	98.5431	118.672	129.374	114.877	127.485	115.57	110.504	115.568	132.858	165.226	135.368	119.854	127.75	137.64	133.721	111.932	151.244	175.416	133.037	125.463	112.681	105.855	147.989	158.35	146.459	164.379	125.264	124.064	120.924	128.673	131.135	121.277	109.992	131.03	133.097	127.065	128.616	122.026
2004-Q1	107.816	133.92	119.885	121.088	99.6964	120.829	130.306	115.641	130.622	116.863	110.323	116.125	133.659	168.955	136.318	120.891	128.444	140.169	135.445	113.247	151.796	175.407	140.976	128.412	113.061	106.601	149.846	160.068	145.207	170.529	126.858	125.187	125.208	130.88	135.201	122.373	115.021	132.735	134.45	129.127	129.303	123.873
2004-Q2	106.508	134.808	120.4	122.251	101.66	123.322	131.854	116.112	133.471	117.924	110.879	116.816	134.965	167.916	138.017	121.687	128.904	140.164	136.952	114.601	155.405	178.395	139.101	129.626	113.384	106.619	150.99	162.799	145.903	172.635	129.008	125.784	125.466	132.067	136.295	123.073	117.22	133.644	136.096	129.939	130.288	125.604
2004-Q3	111.902	135.84	121.253	123.318	103.801	125.065	133.41	116.431	137.237	119.897	110.659	117.091	136.234	171.608	139.094	122.114	129.118	142.046	138.531	115.996	159.132	178.665	141.564	131.299	113.377	107.277	151.603	163.713	147.865	173.364	128.833	125.972	124.017	132.365	135.662	123.121	121.156	136.722	137.41	130.81	131.52	127.658
2004-Q4	113.521	136.892	121.456	123.756	105.227	126.157	134.369	116.609	139.169	122.157	110.556	118.357	137.167	175.195	141.79	123.02	129.543	141.522	139.195	119.26	162.213	182.908	147.824	132.874	113.587	107.057	152.752	168.062	149.968	177.543	130.415	126.247	125.235	132.858	137.132	122.757	123.067	138.825	137.935	132.016	132.837	129.021
2005-Q1	116.805	137.964	121.824	124.409	107.518	125.776	134.834	118.008	139.11	124.203	110.546	117.927	138.506	178.29	141.641	123.317	130.631	140.637	140.771	120.227	165.054	185.082	143.457	133.731	113.477	107.582	154.052	171.235	149.051	182.166	130.638	126.654	127.277	134.382	138.56	123.701	123.499	140.544	139.284	132.557	134.308	130.332
2005-Q2	119.292	138.584	123.475	125.154	109.025	128.798	135.812	119.329	141.367	126.152	111.166	120.249	139.728	185.274	142.327	123.542	132.255	141	143.112	121.604	170.281	188.582	152.479	135.132	114.282	108.301	156.959	173.872	150.98	186.695	131.027	127.545	127.944	136.606	138.812	124.157	122.981	143.477	141.628	133.463	134.928	132.671
2005-Q3	120.105	140.063	124.144	125.649	110.449	127.708	137.457	120.528	144.656	127.984	112.084	120.383	141.079	189.753	143.048	124.152	133.762	142.949	144.214	122.944	172.65	188.276	154.194	136.729	115.023	109.342	159.321	178.82	153.813	195.616	132.231	129.258	129.006	137.157	141.442	123.571	125.396	145.828	142.846	134.986	136.13	134.481
2005-Q4	122.47	141.25	125.284	126.613	112.294	128.901	138.816	121.617	146.67	129.997	112.613	120.774	142.509	194.068	143.632	125.058	135.768	143.644	145.907	124.691	177.014	194.515	155.382	139.048	115.166	109.53	160.935	182.829	153.89	202.803	134.324	130.073	129.296	136.669	144.077	123.735	128.512	147.971	145.387	135.992	136.99	135.381
2006-Q1	125.734	141.539	126.561	127.39	114.032	131.113	139.942	122.951	147.914	132.927	113.699	122.292	144.141	198.505	147.453	126.071	136.31	148.37	147.27	126.338	181.45	196.126	154.184	141.575	115.5	109.731	163.572	183.699	157.88	201.721	136.69	130.885	130.123	138.926	146.265	124.747	130.447	151.491	146.453	138.039	138.812	137.759
2006-Q2	127.157	141.777	127.378	127.843	116.007	131.702	140.014	124.028	150.985	135.306	115.676	125.939	145.538	202.661	147.326	127.343	136.653	148.786	149.218	127.951	184.056	196.014	160.987	144.29	116.243	110.015	164.767	187.834	157.948	211.512	138.039	132.844	130.286	139.654	149.635	125.951	135.026	155.018	149.589	140.311	139.137	139.716
2006-Q3	130.71	143.901	128.743	128.969	118.476	133.504	140.405	125.044	152.956	136.976	116.554	125.099	146.89	207.241	148.666	127.331	136.794	149.49	150.166	130.014	190.135	200.1	159.966	143.29	116.726	109.812	167.427	191.094	159.691	218.297	138.465	133.639	131.623	140.508	152.118	125.809	136.297	157.987	152.121	141.84	139.352	141.646
2006-Q4	133.59	145.742	130.308	130.433	120.429	135.084	140.965	127.007	156.074	138.872	118.337	124.76	148.303	212.476	150.184	128.288	137.505	153.293	151.502	132.087	193.389	202.589	162.158	145.633	118.096	111.235	168.732	196.668	163.652	227.982	138.764	134.741	134.032	141.616	149.937	126.705	138.224	162.399	155.473	142.705	140.539	143.604
2007-Q1	136.861	147.911	131.292	132.282	122.074	137.876	141.867	128.088	157.566	141.196	118.399	125.174	149.659	219.426	153.36	129.287	138.788	152.127	149.567	134.235	198.791	211.213	166.432	148.629	118.092	112.055	171.556	202.779	170.115	232.389	139.748	136.284	134.133	143.14	156.697	128.038	139.959	165.842	158.36	144.272	140.87	145.936
2007-Q2	139.625	148.781	132.817	132.886	124.449	140.313	143.241	129.496	159.04	142.379	119.393	124.613	151.001	220.362	155.244	130.27	139.648	156.526	149.353	136.472	203.801	207.651	173.692	150.994	118.232	112.204	174.525	208.475	173.652	237.095	140.822	136.982	134.131	144.444	158.514	128.605	143.208	169.957	160.371	145.031	141.677	147.132
2007-Q3	141.43	150.441	133.187	133.912	125.965	141.402	143.843	130.562	159.27	144.527	120.001	125.784	152.158	220.756	156.835	130.737	140.732	155.536	150.186	138.624	207.458	203.358	173.58	153.795	118.443	111.633	176.573	214.076	174.193	241.225	141.703	138.512	135.852	145.748	161.196	128.87	145.155	173.989	163.617	146.115	142.447	148.856
2007-Q4	145.862	151.195	134.114	134.455	128.655	144.035	144.006	131.378	161.943	146.382	120.776	127.049	153.137	219.309	159.642	131.032	141.395	154.799	150.751	139.824	214.464	214.653	183.275	155.791	118.066	112.146	180.382	218.071	174.501	238.217	142.27	140.387	137.33	146.19	163.306	130.311	150.723	185.013	163.971	147.513	143.312	150.966
2008-Q1	147.386	152.903	135.948	135.037	130.882	146.328	144.116	132.531	165.88	146.738	121.567	126.996	153.467	214.6	158.937	131.601	142.162	155.728	152.02	142.893	215.763	205.365	179.317	157.156	119.297	112.446	181.108	216.001	173.804	242.986	141.801	140.846	135.605	145.839	166.555	130.321	154.641	179.919	166.587	147.089	142.489	151.6
2008-Q2	148.113	153.244	135.243	135.123	132.322	149.18	144.638	133.398	166.191	147.946	121.257	125.825	153.635	216.702	158.683	131.024	141.374	154.728	152.807	145.035	218.016	200.486	179.159	157.706	118.225	112.036	182.056	218.343	172.705	234.348	143.064	141.54	135.672	145.207	167.171	129.679	158.607	182.145	169.285	146.87	143.225	153.451
2008-Q3	148.995	154.44	134.488	134.332	133.694	151.399	145.824	133.559	164.72	148.356	120.495	125.09	153.352	217.002	157.432	130.599	139.163	154.581	152.564	147.019	219.913	199.555	173.829	157.851	116.819	110.618	183.541	215.695	171.179	224.727	143.482	141.367	135.424	144.85	166.427	129.572	160.652	184.669	168.371	146.111	142.449	153.817
2008-Q4	142.157	153.69	131.962	131.419	134.092	145.435	144.133	131	163.288	145.867	118.57	122.136	150.877	191.489	154.929	128.743	136.289	152.402	147.611	147.233	220.182	193.41	178.558	156.912	113.933	107.931	177.514	213.541	165.728	219.222	141.199	140.434	135.849	143.795	166.845	127.898	159.684	186.801	162.098	140.499	139.367	152.942
2009-Q1	137.185	155.277	129.948	130.14	128.805	143.036	140.876	128.943	161.565	140.78	113.024	120.397	146.945	186.509	144.715	126.602	133.908	145.156	141.368	149.232	216.118	190.995	162.968	156.983	110.749	102.785	177.674	186.416	163.421	211.233	134.013	135.388	134.727	142.41	169.679	124.68	147.085	169.217	154.94	139.361	137.802	150.563
2009-Q2	133.932	156.148	128.793	130.202	128.564	145.899	139.339	128.955	160.786	139.666	113.179	118.063	146.93	180.338	144.496	126.502	133.582	149.208	141.155	151.131	228.66	190.425	168.851	158.328	110.4	104.938	180.042	184.084	160.541	199.281	131.964	135.391	133.542	142.258	169.697	124.791	148.017	171.87	153.252	139.101	137.604	150.046
2009-Q3	138.97	156.628	129.22	131.847	129.419	149.5	139.965	130.216	162.697	140.348	113.825	118.472	147.24	176.943	145.16	126.731	133.677	148.154	141.119	153.472	234.5	188.26	166.262	159.899	110.929	104.97	185.43	184.603	163.259	189.412	136.248	135.934	133.628	143.071	170.755	125.892	150.575	174.632	153.621	138.872	138.105	150.394
2009-Q4	141.844	157.777	130.581	132.907	125.398	153.201	141.598	130.551	164.721	140.657	114.677	118.579	147.21	177.851	144.731	127.608	134.078	148.333	141.058	155.718	239.487	188.355	164.605	162.045	111.276	106.426	186.815	182.114	166.31	189.941	138.609	136.752	133.699	144.848	174.893	125.952	152.497	177.798	153.425	139.24	139.622	151.397
2010-Q1	146.295	158.569	129.546	133.595	126.559	155.961	143.306	131.913	165.008	141.709	115.598	119.603	147.168	180.422	145.582	128.07	134.932	145.88	140.768	158.263	245.714	191.318	157.341	164.227	111.633	107.347	190.474	184.017	168.574	188.777	140.111	136.505	136.308	145.135	173.84	126.989	142.702	180.584	153.235	144.18	140.159	153.12
2010-Q2	152.706	159.391	131.692	134.911	128.447	158.303	144.056	133.168	170.889	143.127	118.182	120.421	147.389	182.825	149.377	128.757	136.284	141.458	141.791	160.905	251.618	192.427	160.803	166.584	112.458	108.792	194.093	186.395	171.974	187.377	141.563	137.092	134.859	146.375	176.395	127.69	143.771	182.51	155.942	146.755	141.451	154.165
2010-Q3	153.237	160.507	132.955	135.473	129.263	159.992	145.077	133.764	174.994	143.891	119.164	122.33	147.314	185.629	149.857	129.531	137.188	136.495	142.686	163.321	259.055	194.075	157.881	168.447	113.002	110.749	196.335	186.395	171.737	186.392	142.85	137.681	131.512	146.019	178.942	127.797	143.091	184.441	156.359	148.239	142.494	155.879
2010-Q4	155.578	162.135	133.815	136.157	130.587	162.02	146.698	134.724	177.131	144.644	120.146	122.054	147.412	189.66	152.728	130.435	137.275	134.903	142.876	165.939	265.068	193.567	163.893	170.757	113.674	109.858	198.729	190.863	172.991	188.763	144.04	139.237	135.204	145.288	180.706	127.549	145.876	185.656	157.186	150.509	143.209	157.547
2011-Q1	159.304	161.701	135.76	136.812	130.923	163.776	147.806	135.349	179.148	145.719	122.459	122.32	147.182	193.603	153.195	131.765	138.139	130.943	144.095	168.344	269.921	194.004	157.897	172.932	114.062	108.309	200.464	195.15	176.377	191.806	145.209	140.061	135.331	146.66	183.013	126.707	145.281	186.499	158.189	151.578	142.865	159.044
2011-Q2	160.802	163.595	136.038	137.097	132.281	165.798	148.094	136.025	181.752	145.995	122.575	123.546	146.716	197.384	152.744	131.87	138.276	128.954	144.071	170.794	273.192	194.375	162.398	174.525	114.198	107.608	201.623	197.707	174.61	198.641	145.85	139.929	134.771	147.736	185.393	126.163	145.582	187.949	157.404	151.712	143.886	159.958
2011-Q3	161.961	165.813	136.052	137.489	132.357	165.766	150.137	135.567	182.533	145.792	123.634	122.01	145.765	200.601	153.243	132.19	138.705	126.279	144.547	173.379	273.181	192.937	164.688	177.699	113.661	110.289	202.498	199.111	175.854	202.714	148.656	139.918	136.943	149.184	187.873	125.178	148.666	189.031	157.119	153.281	143.846	160.436
2011-Q4	162.241	167.698	136.277	137.89	132.126	166.3	151.319	136.415	186.084	146.072	123.299	123.007	144.82	200.554	153.586	132.542	138.963	121.209	145.801	175.918	277.631	192.689	166.975	178.809	112.657	110.112	203.781	201.308	175.905	203.225	149.718	139.084	137.013	149.881	189.392	123.328	147.425	190.715	157.217	151.48	145.514	161.658
2012-Q1	160.461	169.272	137.465	138.185	132.686	166.284	151.416	136.548	189.189	145.888	123.544	122.921	143.463	201.684	153.398	132.624	139.857	120.007	142.846	178.581	281.463	193.742	163.212	178.992	111.387	111.431	205.167	201.682	173.609	207.11	150.561	138.783	139.986	151.216	189.655	122.654	148.828	191.626	156.199	151.774	146.653	162.305
2012-Q2	154.894	170.542	136.576	138.184	132.303	167.495	151.91	136.858	191.968	145.133	123.751	123.014	142.084	204.006	150.711	132.413	139.747	117.741	142.374	181.249	284.721	194.628	163.816	178.669	110.525	110.634	206.533	203.186	175.368	206.532	151.897	138.872	140.316	151.655	189.248	121.001	150.316	192.139	153.476	151.947	147.284	163.762
2012-Q3	159.766	171.539	136.731	138.521	132.075	170.079	152.117	137.562	193.124	144.381	124.113	123.129	141.359	204.937	150.34	132.682	141.446	116.253	142.889	183.788	289.83	192.819	165.683	180.433	109.92	110.212	207.389	208.69	174.803	208.698	152.851	138.279	138.282	151.79	190.085	119.634	149.957	192.445	153.761	151.52	147.483	164.252
2012-Q4	162.574	172.485	136.627	138.458	131.841	170.538	152.432	137.857	194.751	143.944	123.596	122.93	140.281	206.674	149.755	132.588	141.228	116.268	142.547	186.33	293.271	194.571	167.699	181.741	109.04	110.49	208.699	209.486	176.438	209.349	154.138	137.3	139.412	153.925	189.351	117.743	150.662	192.282	150.692	150.846	147.651	164.967
2013-Q1	162.266	172.962	135.952	138.076	131.924	170.393	153.799	138.437	196.817	143.29	123.014	123.624	139.833	207.555	149.892	132.515	142.138	113.701	143.348	188.938	297.963	191.131	168.58	183.789	108.117	111.833	210.26	210.189	177.378	211.009	154.671	137.749	139.622	153.999	189.756	118.233	152.076	192.213	150.974	152.519	148.959	165.65
2013-Q2	163.451	173.744	136.644	138.882	131.943	174.334	154.692	139.488	199.788	143.505	124.306	123.715	139.711	207.074	150.003	133.443	142.9	113.772	144.578	191.357	302.151	195.149	169.655	187.039	108.123	112.72	212.666	212.175	181.651	211.23	153.603	137.5	140.631	155.325	191.809	119.13	154.055	192.83	151.425	152.353	149.143	167.406
2013-Q3	164.464	175.128	136.948	139.314	132.805	174.965	155.952	140.47	201.486	143.942	124.978	124.499	139.634	206.504	149.997	133.457	144.252	114.26	146.428	193.877	306.987	200.576	172.479	188.901	108.322	113.656	214.545	214.218	184.732	213.839	155.089	138.332	142.01	156.447	193.373	118.964	155.751	193.734	151.429	153.037	150.311	168.175
2013-Q4	162.853	176.552	137.622	139.618	133.302	174.991	157.591	140.744	202.291	145.798	125.405	124.749	139.867	206.458	148.863	134.065	145.018	113.544	147.997	196.341	313.737	199.39	176.996	189.973	108.106	113.609	216.514	216.876	182.059	215.467	155.935	139.209	141.759	156.762	193.611	120.268	157.678	194.871	154.379	154.432	151.511	170.341
2014-Q1	160.414	177.788	137.594	140.219	133.564	175.86	157.848	141.762	202.254	145.6	126.619	125.065	140.381	209.748	149.009	134.145	145.973	114.425	149.238	198.659	317.359	206.912	169.846	192.093	108.228	114.734	218.457	219.467	189.62	215.277	156.94	139.07	142.497	159.012	195.676	119.496	158.379	196.221	154.48	155.513	151.082	169.676
2014-Q2	159.364	178.76	137.594	140.59	134.726	173.629	159.29	142.626	203.138	146.954	126.58	124.975	141.031	210.693	148.568	134.384	146.93	114.229	151.106	201.138	324.604	213.751	173.48	194.104	108.222	112.544	220.008	220.784	185.952	216.616	158.933	139.885	143.55	159.75	197.897	119.894	159.082	197.684	155.816	156.919	153.128	170.09
2014-Q3	158.059	179.606	137.903	141.559	135.502	173.964	160.818	143.718	203.188	148.839	127.2	127.067	142.075	213.376	149.603	135.043	147.777	115.707	152.437	203.481	330.526	215.777	179.015	194.97	108.375	112.648	220.812	221.04	189.96	217.744	159.531	140.238	144.154	161.722	199.556	120.006	161.364	199.486	156.745	157.97	154.997	171.175
2014-Q4	158.789	180.258	138.292	142.296	136.966	174.741	161.93	144.917	205.748	150.794	128.299	127.522	143.294	216.485	149.39	135.168	148.603	114.411	153.401	205.812	335.609	216.841	179.692	197.961	108.148	113.204	222.057	221.584	191.498	219.22	161.304	141.502	145.916	164.119	200.724	120.975	162.712	201.55	156.951	159.301	155.87	173.034
2015-Q1	161.247	181.816	138.146	143.032	138.479	172.75	161.041	144.497	206.027	153.214	128.04	128.395	144.939	214.068	148.66	135.755	149.386	114.839	156.056	208.334	341.399	267.254	176.367	198.569	108.374	114.741	224.007	223.385	196.94	220.778	162.183	142.335	145.541	164.637	203.182	121.753	164.561	205.068	157.709	161.355	157.093	173.77
2015-Q2	165.031	182.076	139.04	143.988	139.657	168.946	160.602	144.473	208.393	155.483	128.841	128.996	146.494	217.697	149.914	135.703	150.451	114.913	156.402	210.745	348.131	261.001	186.773	198.737	108.806	114.885	224.513	225.126	197.762	223.979	163.868	142.785	146.313	165.936	204.595	122.117	164.91	207.383	158.799	162.926	158.257	172.742
2015-Q3	164.83	184.015	139.731	144.261	141.404	166.521	161.17	145.377	208.073	157.194	129.423	129.385	147.827	219.306	150.289	136.3	151.098	112.686	157.537	213.358	355.665	269.485	184.522	199.165	109.055	114.835	227.931	226.126	195.866	226.206	165.888	143.27	148.027	167.543	206.95	122.259	167.595	209.64	159.735	165.114	158.781	172.725
2015-Q4	162.905	185.023	139.857	144.862	142.545	165.186	161.291	145.922	210.287	158.186	129.991	129.673	149.259	218.33	151.051	136.585	152.227	114.083	159.16	216.107	363.036	269.871	187.71	200.972	109.589	114.375	229.639	226.661	199.128	225.26	165.822	143.295	146.727	169.149	209.436	122.849	169.55	211.181	159.955	166.511	158.832	172.903
2016-Q1	161.605	186.712	140.978	145.121	143.966	163.759	162.176	146.44	211.468	158.637	131.025	131.167	150.271	220.684	151.855	137.43	152.481	114.103	158.167	218.71	371.826	268.795	183.982	202.741	109.931	114.917	230.445	227.576	201.189	227.703	166.817	144.594	147.832	171.217	208.987	123.417	171.544	211.254	161.694	166.82	159.632	172.479
2016-Q2	158.991	188.059	141.572	146.094	145.335	163.491	161.378	147.187	210.705	159.196	131.774	132.942	150.901	220.815	153.392	137.035	153.29	113.436	160.351	221.466	379.985	269.915	195.39	206.078	110.113	115.116	232.692	228.692	205.826	226.393	167.559	144.912	146.853	172.85	211.687	123.794	174.062	212.135	163.528	167.007	160.383	173.839
2016-Q3	159.443	188.333	142.331	146.441	146.302	162.404	163.042	148.021	211.822	159.938	132.046	134.069	152.24	223.727	154.564	137.36	153.981	113.797	161.257	224.187	386.232	269.317	199.051	208.486	110.724	115.418	233.86	231.951	207.992	226.835	169.464	146.568	145.587	174.429	212.123	125.247	174.629	213.116	165.133	167.747	161.253	174.227
2016-Q4	160.368	190.156	143.647	147.192	147.969	161.631	163.958	148.553	212.137	161.019	132.524	135.035	152.947	227.605	155.869	138.203	154.981	113.996	162.608	226.888	391.77	298.868	205.684	210.76	111.116	115.687	235.796	234.731	210.845	229.802	171.309	147.824	149.037	175.017	216.777	126.397	178.184	214.462	166.402	168.746	162.063	174.357
2017-Q1	161.524	190.86	144.226	148.333	149.164	164.296	165.846	148.693	210.549	163.287	134.1	135.769	154.101	231.472	157.171	139.311	155.875	114.092	164.951	229.733	398.203	281.573	199.088	210.797	111.763	116.984	237.961	237.293	206.936	232.988	172.121	148.569	149.756	176.361	219.181	127.921	182.259	216.284	169.3	169.426	162.982	174.244
2017-Q2	163.035	192.069	145.438	148.805	150.431	164.933	167.802	149.667	212.306	167.277	134.849	136.474	155.685	235.012	158.051	140.267	156.266	115.395	167.004	232.611	404.54	291.487	201.884	213.087	112.176	117.449	239.205	239.525	208.033	235.731	172.713	149.909	151.11	178.219	221.316	128.532	185.153	218.096	171.606	171.437	163.853	175.518
2017-Q3	165.7	194.008	146.557	148.993	151.667	165.031	168.4	150.673	216.915	168.102	136.012	135.262	156.514	236.552	158.709	141.236	156.798	115.948	168.581	235.54	413.044	306.606	206.408	215.621	112.605	118.237	242.677	242.07	211.664	237.477	172.287	150.941	152.283	179.533	223.897	129.439	188.809	219.931	173.028	173.551	165.148	176.733
2017-Q4	167.238	194.917	147.222	150.205	152.754	165.583	169.133	152.176	218.803	169.171	137.007	136.567	157.594	239.43	160.535	142.314	157.424	116.468	171.043	238.553	421.046	317.499	211.255	218.159	113.211	118.577	242.423	244.42	214.09	238.745	174.133	152.108	152.241	180.856	227.218	130.453	190.259	222.532	176.577	173.774	166.593	178.236
2018-Q1	167.204	196.729	148.392	150.521	153.694	166.663	170.052	153.769	221.58	170.004	137.188	138.204	158.369	242.469	161.272	142.628	157.518	117.157	173.256	241.621	429.106	315.599	212.016	220.38	113.313	118.022	244.778	246.002	217.492	242.981	176.468	153.039	152.711	182.132	230.261	131.125	191.201	224.596	177.123	175.088	167.646	177.019
2018-Q2	158.889	198.153	148.792	150.939	155.093	166.642	170.716	155.054	222.922	171.005	137.718	138.618	159.233	245.354	161.335	142.874	158.348	117.005	175.191	244.639	436.454	322.744	215.384	221.13	113.205	118.624	246.191	248.868	215.905	246.358	176.09	154.068	153.136	183.878	233.366	132.115	193.878	227.388	179.174	176.207	169.1	176.786
2018-Q3	158.52	198.765	149.285	151.182	156.526	167.526	171.754	154.536	222.825	172.084	137.576	139.536	160.032	248.194	161.199	143.309	159.277	118.279	177.846	247.734	442.583	328.727	213.162	222.676	113.024	117.918	247.32	250.361	216.816	249.619	176.767	154.476	154.103	184.896	236.506	132.591	196.92	229.586	181.122	175.384	170.323	177.934
2018-Q4	156.566	199.085	150.467	152.391	157.917	167.674	172.174	154.395	225.961	173.62	137.86	140.724	160.927	251.288	161.265	143.996	159.618	118.321	179.769	250.853	448.422	329.638	217.541	224.978	113.144	118.222	249.62	253.711	216.757	251.467	176.617	155.264	154.738	186.834	237.469	133.121	198.445	230.642	182.29	177.423	170.786	178.54
2019-Q1	156.484	200.118	151.189	152.45	159.688	167.659	172.536	154.961	225.885	174.649	138.506	140.72	161.778	253.806	162.18	144.44	160.6	118.774	182.238	253.879	453.874	339.503	211.754	227.45	113.397	118.987	248.697	256.642	218.191	250.591	176.452	155.932	154.588	187.558	241.047	133.918	200.58	232.103	183.355	177.485	172.092	177.154
2019-Q2	155.322	201.349	151.31	152.966	161.055	168.453	174.02	155.451	227.424	175.709	138.17	142.183	162.354	255.775	163.552	144.963	160.302	120.299	184.245	257.059	458.374	339.303	218.298	227.947	113.475	119.592	251.283	258.885	222.753	252.493	176.346	156.513	154.943	187.731	242.981	134.683	202.218	232.825	183.352	177.902	172.952	178.55
2019-Q3	156.783	202.233	151.479	153.646	162.27	169.487	174.591	156.083	229.098	176.41	138.286	142.729	163.016	258.342	164.708	145.34	160.971	120.993	186.359	260.158	463.211	345.001	216.721	230.223	113.543	120.126	252.317	259.73	223.242	254.294	176.37	157.201	154.981	189.062	246.204	135.066	203.314	233.683	184.766	178.405	173.855	178.303

## Sheet: Stationarity tests Short
	KPSS test on the whole time series for 42 countries (R software, aTSA package, kpss.test function, type=1 (no drift, no trend))
	ARG	AUS	AUT	BEL	BGR	BRA	CAN	CHE	CHL	CZE	DEU	DNK	ESP	EST	FIN	FRA	GBR	GRC	HUN	IDN	IND	IRL	ISL	ISR	ITA	JPN	KOR	LTU	LUX	LVA	MEX	NLD	NOR	NZL	POL	PRT	ROU	SVK	SVN	SWE	USA	ZAF		Non stationary	Stationary*	Stationary**	Stationary***
	>0,1	>0,1	>0,1	>0,1	>0,1	>0,1	>0,1	>0,1	>0,1	>0,1	>0,1	>0,1	>0,1	>0,1	>0,1	>0,1	>0,1	>0,1	>0,1	>0,1	>0,1	>0,1	>0,1	>0,1	>0,1	>0,1	>0,1	>0,1	>0,1	>0,1	>0,1	>0,1	>0,1	>0,1	>0,1	>0,1	>0,1	>0,1	>0,1	>0,1	>0,1	>0,1		0	0	0	24
KPSS test on the 183 separate time windows for 42 countries (R software, aTSA package, kpss.test function, type=1 (no drift, no trend))
TimeWindow	ARG	AUS	AUT	BEL	BGR	BRA	CAN	CHE	CHL	CZE	DEU	DNK	ESP	EST	FIN	FRA	GBR	GRC	HUN	IDN	IND	IRL	ISL	ISR	ITA	JPN	KOR	LTU	LUX	LVA	MEX	NLD	NOR	NZL	POL	PRT	ROU	SVK	SVN	SWE	USA	ZAF		Non stationary	Stationary*	Stationary**	Stationary***
1	0.1	0.1	0.1	0.1	0.1	0.1	0.1	0.1	0.1	0.1	0.1	0.1	0.1	0.1	0.1	0.1	0.1	0.1	0.1	0.1	0.1	0.1	0.1	0.1	0.1	0.1	0.1	0.1	0.1	0.1	0.1	0.1	0.1	0.1	0.1	0.1	0.1	0.1	0.1	0.1	0.1	0.1		0	0	0	42
2	0.1	0.1	0.1	0.1	0.1	0.1	0.1	0.1	0.1	0.1	0.1	0.1	0.1	0.1	0.1	0.1	0.1	0.1	0.1	0.1	0.1	0.1	0.1	0.1	0.1	0.1	0.1	0.1	0.1	0.1	0.1	0.1	0.1	0.1	0.1	0.1	0.1	0.1	0.1	0.1	0.1	0.1		0	0	0	42
3	0.1	0.1	0.1	0.1	0.1	0.1	0.1	0.1	0.1	0.1	0.1	0.1	0.1	0.1	0.1	0.1	0.1	0.1	0.1	0.1	0.1	0.1	0.1	0.1	0.1	0.1	0.1	0.1	0.1	0.1	0.1	0.1	0.1	0.1	0.1	0.1	0.1	0.1	0.1	0.1	0.1	0.1		0	0	0	42
4	0.1	0.1	0.1	0.1	0.1	0.1	0.1	0.1	0.1	0.1	0.1	0.1	0.1	0.1	0.1	0.1	0.1	0.1	0.1	0.1	0.1	0.1	0.1	0.1	0.1	0.1	0.1	0.1	0.1	0.1	0.1	0.1	0.1	0.1	0.1	0.1	0.1	0.1	0.1	0.1	0.1	0.1		0	0	0	42
5	0.1	0.1	0.1	0.1	0.1	0.1	0.1	0.1	0.1	0.1	0.1	0.1	0.1	0.1	0.1	0.1	0.1	0.1	0.1	0.1	0.1	0.1	0.1	0.1	0.1	0.1	0.1	0.1	0.1	0.1	0.1	0.1	0.1	0.1	0.1	0.1	0.1	0.1	0.1	0.1	0.1	0.1		0	0	0	42
6	0.1	0.1	0.1	0.1	0.1	0.1	0.1	0.1	0.1	0.1	0.1	0.1	0.1	0.1	0.1	0.1	0.1	0.1	0.1	0.0402717	0.1	0.1	0.1	0.1	0.1	0.1	0.1	0.1	0.1	0.1	0.1	0.1	0.1	0.1	0.1	0.1	0.1	0.1	0.1	0.1	0.1	0.1		0	1	0	41
7	0.1	0.1	0.1	0.1	0.1	0.1	0.1	0.1	0.1	0.1	0.1	0.1	0.1	0.1	0.1	0.1	0.1	0.1	0.1	0.1	0.1	0.1	0.1	0.1	0.1	0.1	0.1	0.1	0.1	0.1	0.1	0.1	0.1	0.1	0.1	0.1	0.1	0.1	0.1	0.1	0.1	0.1		0	0	0	42
8	0.1	0.1	0.1	0.1	0.1	0.1	0.1	0.1	0.1	0.1	0.1	0.1	0.1	0.1	0.1	0.1	0.1	0.1	0.1	0.1	0.1	0.1	0.1	0.1	0.1	0.1	0.1	0.1	0.1	0.1	0.1	0.1	0.1	0.1	0.1	0.1	0.1	0.1	0.1	0.1	0.1	0.1		0	0	0	42
9	0.1	0.1	0.1	0.1	0.1	0.1	0.1	0.1	0.1	0.1	0.1	0.1	0.1	0.1	0.1	0.1	0.1	0.1	0.1	0.1	0.1	0.1	0.1	0.1	0.1	0.1	0.1	0.1	0.1	0.1	0.1	0.1	0.1	0.1	0.1	0.1	0.1	0.1	0.1	0.1	0.1	0.1		0	0	0	42
10	0.1	0.1	0.1	0.1	0.1	0.1	0.1	0.1	0.1	0.1	0.1	0.1	0.1	0.1	0.1	0.1	0.1	0.1	0.1	0.1	0.1	0.1	0.1	0.1	0.1	0.1	0.1	0.1	0.1	0.1	0.1	0.1	0.1	0.1	0.1	0.1	0.1	0.1	0.1	0.1	0.1	0.1		0	0	0	42
11	0.1	0.1	0.1	0.1	0.1	0.1	0.1	0.1	0.1	0.1	0.1	0.1	0.1	0.1	0.1	0.1	0.1	0.1	0.1	0.1	0.1	0.1	0.1	0.1	0.1	0.1	0.1	0.1	0.1	0.1	0.1	0.1	0.1	0.1	0.1	0.1	0.1	0.1	0.1	0.1	0.1	0.1		0	0	0	42
12	0.1	0.1	0.1	0.1	0.1	0.1	0.1	0.1	0.1	0.1	0.1	0.1	0.1	0.1	0.1	0.1	0.1	0.1	0.1	0.1	0.1	0.1	0.1	0.1	0.1	0.1	0.1	0.1	0.1	0.1	0.1	0.1	0.1	0.1	0.1	0.1	0.1	0.1	0.1	0.1	0.1	0.1		0	0	0	42
13	0.1	0.1	0.1	0.1	0.1	0.1	0.1	0.1	0.1	0.1	0.1	0.1	0.1	0.1	0.1	0.1	0.1	0.1	0.1	0.1	0.1	0.1	0.1	0.1	0.1	0.1	0.1	0.1	0.1	0.1	0.1	0.1	0.1	0.1	0.1	0.1	0.1	0.1	0.1	0.1	0.1	0.1		0	0	0	42
14	0.1	0.1	0.1	0.1	0.1	0.1	0.1	0.1	0.1	0.1	0.1	0.1	0.1	0.1	0.1	0.1	0.1	0.1	0.1	0.1	0.1	0.1	0.1	0.1	0.1	0.1	0.1	0.1	0.1	0.1	0.1	0.1	0.1	0.1	0.1	0.1	0.1	0.1	0.1	0.1	0.1	0.1		0	0	0	42
15	0.1	0.1	0.1	0.1	0.1	0.1	0.1	0.1	0.1	0.1	0.1	0.1	0.1	0.1	0.1	0.1	0.1	0.1	0.1	0.1	0.1	0.1	0.1	0.1	0.1	0.1	0.1	0.1	0.1	0.1	0.1	0.1	0.1	0.1	0.1	0.1	0.1	0.1	0.1	0.1	0.1	0.1		0	0	0	42
16	0.1	0.1	0.1	0.1	0.1	0.1	0.1	0.1	0.1	0.1	0.1	0.1	0.1	0.1	0.1	0.1	0.1	0.1	0.1	0.0357652	0.1	0.1	0.1	0.1	0.1	0.1	0.1	0.1	0.1	0.1	0.1	0.1	0.1	0.1	0.1	0.1	0.1	0.1	0.1	0.1	0.1	0.1		0	1	0	41
17	0.1	0.1	0.1	0.1	0.1	0.1	0.1	0.1	0.1	0.1	0.1	0.1	0.1	0.1	0.1	0.1	0.1	0.1	0.1	0.0618754	0.1	0.1	0.1	0.1	0.1	0.1	0.1	0.1	0.1	0.1	0.1	0.1	0.1	0.1	0.1	0.1	0.1	0.1	0.1	0.1	0.1	0.1		0	0	1	41
18	0.1	0.1	0.1	0.1	0.1	0.1	0.1	0.1	0.1	0.1	0.1	0.1	0.1	0.1	0.1	0.1	0.1	0.1	0.1	0.1	0.1	0.1	0.1	0.0927579	0.1	0.1	0.1	0.1	0.1	0.1	0.1	0.1	0.1	0.1	0.1	0.1	0.1	0.1	0.1	0.1	0.1	0.1		0	0	1	41
19	0.1	0.1	0.1	0.1	0.1	0.1	0.1	0.1	0.1	0.1	0.1	0.1	0.1	0.1	0.1	0.1	0.1	0.1	0.1	0.1	0.1	0.1	0.1	0.1	0.1	0.1	0.1	0.1	0.1	0.1	0.1	0.1	0.1	0.1	0.1	0.1	0.1	0.1	0.1	0.1	0.1	0.1		0	0	0	42
20	0.1	0.1	0.1	0.1	0.1	0.1	0.1	0.1	0.1	0.1	0.1	0.1	0.1	0.1	0.1	0.1	0.1	0.1	0.1	0.1	0.1	0.1	0.1	0.1	0.1	0.1	0.1	0.1	0.1	0.1	0.1	0.1	0.1	0.1	0.1	0.1	0.1	0.1	0.1	0.1	0.1	0.1		0	0	0	42
21	0.1	0.1	0.1	0.1	0.1	0.1	0.1	0.1	0.1	0.1	0.1	0.1	0.1	0.1	0.1	0.1	0.1	0.1	0.1	0.1	0.1	0.1	0.1	0.1	0.1	0.1	0.1	0.1	0.1	0.1	0.1	0.1	0.1	0.1	0.1	0.1	0.1	0.1	0.1	0.1	0.1	0.1		0	0	0	42
22	0.1	0.1	0.1	0.1	0.1	0.1	0.1	0.1	0.1	0.1	0.1	0.1	0.1	0.1	0.1	0.1	0.1	0.1	0.1	0.1	0.1	0.1	0.1	0.1	0.1	0.1	0.1	0.1	0.1	0.1	0.1	0.1	0.1	0.1	0.1	0.1	0.1	0.1	0.1	0.1	0.1	0.1		0	0	0	42
23	0.1	0.1	0.1	0.1	0.1	0.1	0.1	0.1	0.1	0.1	0.1	0.1	0.1	0.1	0.1	0.1	0.1	0.1	0.1	0.1	0.1	0.1	0.1	0.1	0.1	0.1	0.1	0.1	0.1	0.1	0.1	0.1	0.1	0.1	0.1	0.1	0.1	0.1	0.1	0.1	0.1	0.1		0	0	0	42
24	0.1	0.1	0.1	0.1	0.1	0.1	0.1	0.1	0.1	0.1	0.1	0.1	0.1	0.1	0.1	0.1	0.1	0.1	0.1	0.1	0.1	0.1	0.1	0.1	0.1	0.1	0.1	0.1	0.1	0.1	0.1	0.1	0.1	0.1	0.1	0.1	0.1	0.1	0.1	0.1	0.1	0.1		0	0	0	42
25	0.1	0.1	0.1	0.1	0.1	0.1	0.1	0.1	0.1	0.1	0.1	0.1	0.1	0.1	0.1	0.1	0.1	0.1	0.1	0.1	0.1	0.1	0.1	0.1	0.1	0.1	0.1	0.1	0.1	0.1	0.1	0.1	0.1	0.1	0.1	0.1	0.1	0.1	0.1	0.1	0.1	0.1		0	0	0	42
26	0.1	0.1	0.1	0.1	0.1	0.1	0.1	0.1	0.1	0.1	0.1	0.1	0.1	0.1	0.1	0.1	0.1	0.1	0.1	0.1	0.1	0.1	0.1	0.1	0.1	0.1	0.1	0.1	0.1	0.1	0.1	0.1	0.1	0.1	0.1	0.1	0.1	0.1	0.1	0.1	0.1	0.1		0	0	0	42
27	0.1	0.1	0.1	0.1	0.1	0.1	0.1	0.1	0.1	0.1	0.1	0.1	0.1	0.1	0.1	0.1	0.1	0.1	0.1	0.1	0.1	0.1	0.1	0.1	0.1	0.1	0.1	0.1	0.1	0.1	0.1	0.1	0.1	0.1	0.1	0.1	0.1	0.1	0.1	0.1	0.1	0.1		0	0	0	42
28	0.1	0.1	0.1	0.1	0.1	0.1	0.1	0.1	0.1	0.1	0.1	0.1	0.1	0.1	0.1	0.1	0.1	0.1	0.1	0.1	0.1	0.1	0.1	0.1	0.1	0.1	0.1	0.1	0.1	0.1	0.1	0.1	0.1	0.1	0.1	0.1	0.1	0.1	0.1	0.1	0.1	0.1		0	0	0	42
29	0.1	0.1	0.1	0.1	0.1	0.1	0.1	0.1	0.1	0.1	0.1	0.1	0.1	0.1	0.1	0.1	0.1	0.1	0.1	0.1	0.1	0.1	0.1	0.1	0.1	0.1	0.1	0.1	0.1	0.1	0.1	0.1	0.1	0.1	0.1	0.1	0.1	0.1	0.1	0.1	0.1	0.1		0	0	0	42
30	0.1	0.1	0.1	0.1	0.1	0.1	0.1	0.1	0.1	0.1	0.1	0.1	0.1	0.1	0.1	0.1	0.1	0.1	0.1	0.1	0.1	0.1	0.1	0.1	0.1	0.1	0.1	0.1	0.1	0.1	0.1	0.1	0.1	0.1	0.1	0.1	0.1	0.1	0.1	0.1	0.1	0.1		0	0	0	42
31	0.1	0.1	0.1	0.1	0.1	0.1	0.1	0.1	0.1	0.1	0.1	0.1	0.1	0.1	0.1	0.1	0.1	0.1	0.1	0.1	0.1	0.1	0.1	0.1	0.1	0.1	0.1	0.1	0.1	0.1	0.1	0.1	0.1	0.1	0.1	0.1	0.1	0.1	0.1	0.1	0.1	0.1		0	0	0	42
32	0.1	0.1	0.1	0.1	0.1	0.1	0.1	0.1	0.1	0.1	0.1	0.1	0.1	0.1	0.1	0.1	0.1	0.1	0.1	0.1	0.1	0.1	0.1	0.1	0.1	0.1	0.1	0.1	0.1	0.1	0.1	0.1	0.1	0.1	0.1	0.1	0.1	0.1	0.1	0.1	0.1	0.1		0	0	0	42
33	0.1	0.1	0.1	0.1	0.1	0.1	0.1	0.1	0.1	0.1	0.1	0.1	0.1	0.1	0.1	0.1	0.1	0.1	0.1	0.1	0.1	0.1	0.1	0.1	0.1	0.1	0.1	0.1	0.1	0.1	0.1	0.1	0.1	0.1	0.1	0.1	0.1	0.1	0.1	0.1	0.1	0.1		0	0	0	42
34	0.1	0.1	0.1	0.1	0.1	0.1	0.1	0.1	0.1	0.1	0.1	0.1	0.1	0.1	0.1	0.1	0.1	0.1	0.1	0.1	0.1	0.1	0.1	0.1	0.1	0.1	0.1	0.1	0.1	0.1	0.1	0.1	0.1	0.1	0.1	0.1	0.1	0.1	0.1	0.1	0.1	0.1		0	0	0	42
35	0.1	0.1	0.1	0.1	0.1	0.1	0.1	0.1	0.1	0.1	0.1	0.1	0.1	0.1	0.1	0.1	0.1	0.1	0.1	0.1	0.1	0.1	0.1	0.1	0.1	0.1	0.1	0.1	0.1	0.1	0.1	0.1	0.1	0.1	0.1	0.1	0.1	0.1	0.1	0.1	0.1	0.1		0	0	0	42
36	0.1	0.1	0.1	0.1	0.1	0.1	0.1	0.1	0.1	0.1	0.1	0.1	0.1	0.1	0.1	0.1	0.1	0.1	0.1	0.1	0.1	0.1	0.1	0.1	0.1	0.1	0.1	0.1	0.1	0.1	0.1	0.1	0.1	0.1	0.1	0.1	0.1	0.1	0.1	0.1	0.1	0.1		0	0	0	42
37	0.1	0.1	0.1	0.1	0.1	0.1	0.1	0.1	0.1	0.1	0.1	0.1	0.1	0.1	0.1	0.1	0.1	0.1	0.1	0.1	0.1	0.1	0.1	0.1	0.1	0.1	0.1	0.1	0.1	0.1	0.1	0.1	0.1	0.1	0.1	0.1	0.1	0.1	0.1	0.1	0.1	0.1		0	0	0	42
38	0.1	0.1	0.1	0.1	0.1	0.1	0.1	0.1	0.1	0.1	0.1	0.1	0.1	0.1	0.1	0.1	0.1	0.1	0.1	0.1	0.1	0.1	0.1	0.1	0.1	0.1	0.1	0.1	0.1	0.1	0.1	0.1	0.1	0.1	0.1	0.1	0.1	0.1	0.1	0.1	0.1	0.1		0	0	0	42
39	0.1	0.1	0.1	0.1	0.1	0.1	0.1	0.1	0.1	0.1	0.1	0.1	0.1	0.1	0.1	0.1	0.1	0.1	0.1	0.1	0.1	0.1	0.1	0.1	0.1	0.1	0.1	0.1	0.1	0.1	0.1	0.1	0.1	0.1	0.1	0.1	0.1	0.1	0.1	0.1	0.1	0.1		0	0	0	42
40	0.1	0.1	0.1	0.1	0.1	0.1	0.1	0.1	0.1	0.1	0.1	0.1	0.1	0.1	0.1	0.1	0.1	0.1	0.1	0.1	0.1	0.1	0.1	0.1	0.1	0.1	0.1	0.1	0.1	0.1	0.1	0.1	0.1	0.1	0.1	0.1	0.1	0.1	0.1	0.1	0.1	0.1		0	0	0	42
41	0.1	0.1	0.1	0.1	0.1	0.1	0.1	0.1	0.1	0.1	0.1	0.1	0.1	0.1	0.1	0.1	0.1	0.1	0.1	0.1	0.1	0.1	0.1	0.1	0.1	0.1	0.1	0.1	0.1	0.1	0.1	0.1	0.1	0.1	0.1	0.1	0.1	0.1	0.1	0.1	0.1	0.1		0	0	0	42
42	0.1	0.1	0.1	0.1	0.1	0.1	0.1	0.1	0.1	0.1	0.1	0.1	0.1	0.1	0.1	0.1	0.1	0.1	0.1	0.1	0.1	0.1	0.1	0.1	0.1	0.1	0.1	0.1	0.1	0.1	0.1	0.1	0.1	0.1	0.1	0.1	0.1	0.1	0.1	0.1	0.1	0.1		0	0	0	42
Non stationary	0	0	0	0	0	0	0	0	0	0	0	0	0	0	0	0	0	0	0	0	0	0	0	0	0	0	0	0	0	0	0	0	0	0	0	0	0	0	0	0	0	0		0	2	2	1760
Stationary*	0	0	0	0	0	0	0	0	0	0	0	0	0	0	0	0	0	0	0	2	0	0	0	0	0	0	0	0	0	0	0	0	0	0	0	0	0	0	0	0	0	0		2
Stationary**	0	0	0	0	0	0	0	0	0	0	0	0	0	0	0	0	0	0	0	1	0	0	0	1	0	0	0	0	0	0	0	0	0	0	0	0	0	0	0	0	0	0		2
Stationary***	42	42	42	42	42	42	42	42	42	42	42	42	42	42	42	42	42	42	42	39	42	42	42	41	42	42	42	42	42	42	42	42	42	42	42	42	42	42	42	42	42	42		1760			1764
KPSS test on the 183 separate time windows for 42 countries (R software, aTSA package, kpss.test function, type=1 (no drift, no trend))
				Overall
p-value ≤ 0.01	0	0		0.997732	***
0.01 ≤ p-value < 0.05	2	0.00113379		0.998866	**
0.05 ≤ p-value ≤ 0.1	2	0.00113379		1	*
0.1 ≤ p-value	1760	0.997732
	ADF test on the whole time series for 42 countries (aTSA package, adf.test function, Type 1 (no drift, no trend), lag=1 )
	ARG	AUS	AUT	BEL	BGR	BRA	CAN	CHE	CHL	CZE	DEU	DNK	ESP	EST	FIN	FRA	GBR	GRC	HUN	IDN	IND	IRL	ISL	ISR	ITA	JPN	KOR	LTU	LUX	LVA	MEX	NLD	NOR	NZL	POL	PRT	ROU	SVK	SVN	SWE	USA	ZAF		Non stationary	Stationary*	Stationary**	Stationary***
	≤0,01	≤0,01	≤0,01	≤0,01	≤0,01	≤0,01	≤0,01	≤0,01	≤0,01	≤0,01	≤0,01	≤0,01	≤0,01	≤0,01	≤0,01	≤0,01	≤0,01	0.0229718	≤0,01	≤0,01	≤0,01	≤0,01	≤0,01	≤0,01	≤0,01	≤0,01	≤0,01	≤0,01	≤0,01	≤0,01	≤0,01	≤0,01	≤0,01	≤0,01	≤0,01	≤0,01	≤0,01	≤0,01	≤0,01	≤0,01	≤0,01	≤0,01		0	0	1	41
ADF test on the 183 separate time windows for 42 countries (aTSA package, adf.test function, Type 1 (no drift, no trend), lag=1 )
Windows	ARG	AUS	AUT	BEL	BGR	BRA	CAN	CHE	CHL	CZE	DEU	DNK	ESP	EST	FIN	FRA	GBR	GRC	HUN	IDN	IND	IRL	ISL	ISR	ITA	JPN	KOR	LTU	LUX	LVA	MEX	NLD	NOR	NZL	POL	PRT	ROU	SVK	SVN	SWE	USA	ZAF		Non stationary	Stationary*	Stationary**	Stationary***
1	0.01	0.01	0.01	0.01	0.01	0.01	0.0179145	0.01	0.01	0.0206223	0.01	0.0406472	0.0365991	0.0199515	0.01	0.01	0.01	0.12827	0.0365694	0.01	0.01	0.062237	0.0309689	0.01	0.01	0.01	0.01	0.01	0.01	0.0413963	0.01	0.01	0.01	0.01	0.0306805	0.0133785	0.01	0.0276695	0.01	0.01	0.0208762	0.01		1	1	12	28
2	0.01	0.01	0.01	0.01	0.01	0.01	0.0161525	0.01	0.01	0.0272802	0.01	0.033949	0.0289562	0.0247811	0.01	0.01	0.01	0.229579	0.0308915	0.01	0.01	0.0811548	0.0342515	0.01	0.01	0.01	0.01	0.01	0.01	0.0480889	0.0181885	0.0146296	0.0118185	0.01	0.0356513	0.0124663	0.015968	0.0278639	0.0101028	0.0104494	0.0198572	0.01		1	1	18	22
3	0.01	0.01	0.01	0.01	0.01	0.01	0.0138696	0.0191423	0.0127389	0.0371567	0.01	0.0259811	0.0309103	0.0212181	0.0127435	0.01	0.01	0.294425	0.0371818	0.01	0.01	0.0848377	0.0347324	0.01	0.01	0.01	0.01	0.014623	0.01	0.0334395	0.0473118	0.0135519	0.0131735	0.01	0.0271988	0.0128498	0.0209244	0.0213433	0.0122781	0.015984	0.01	0.01		1	1	21	19
4	0.01	0.01	0.015861	0.01	0.01	0.01	0.0101359	0.01	0.0293589	0.0245692	0.01	0.016307	0.0285281	0.0151914	0.0128239	0.01	0.01	0.299201	0.0465875	0.01	0.01	0.068652	0.0415948	0.01	0.01	0.01	0.01	0.0129855	0.01	0.0303679	0.0322969	0.0187062	0.01	0.01	0.0299741	0.01	0.0235357	0.0194483	0.0141018	0.01	0.01	0.01		1	1	18	22
5	0.01	0.01	0.01	0.01	0.0139326	0.01	0.0228062	0.01	0.01	0.0216618	0.01	0.01	0.0239747	0.0167269	0.01	0.01	0.01	0.148396	0.0270704	0.01	0.01	0.059381	0.0355508	0.01	0.01	0.01	0.01	0.0106142	0.01	0.0280489	0.0245397	0.0169348	0.01	0.01	0.0241655	0.0113119	0.0218902	0.0161248	0.01	0.01	0.01	0.01		1	1	15	25
6	0.01	0.01	0.01	0.01	0.0135642	0.01	0.01	0.01	0.01	0.0225704	0.01	0.01	0.025387	0.019333	0.01	0.01	0.01	0.0492778	0.0233053	0.01	0.01	0.0527409	0.0534836	0.01	0.01	0.01	0.01	0.0136173	0.01	0.0421159	0.0227479	0.0144758	0.0181358	0.01	0.0256323	0.0153489	0.0219113	0.0158305	0.01	0.01	0.01	0.01		0	2	15	25
7	0.01	0.01	0.01	0.01	0.0122743	0.01	0.011547	0.01	0.01	0.0197625	0.01	0.01	0.0255338	0.0171545	0.01	0.01	0.01	0.0522851	0.0248503	0.01	0.01	0.054076	0.0385003	0.01	0.01	0.01	0.01	0.01	0.01	0.0396237	0.0230954	0.0114723	0.0249825	0.01	0.0272146	0.0179212	0.0150135	0.0174654	0.01	0.01	0.01	0.01		0	2	15	25
8	0.01	0.01	0.01	0.01	0.0132305	0.01	0.0127699	0.01	0.0168618	0.0187776	0.01	0.01	0.0264785	0.0191732	0.01	0.01	0.01	0.0480611	0.0191388	0.01	0.01	0.0409191	0.0490124	0.01	0.01	0.01	0.01	0.01	0.01	0.0390696	0.0243048	0.0116441	0.0347267	0.01	0.0313598	0.0151817	0.018563	0.01	0.01	0.01	0.01	0.01		0	0	17	25
9	0.01	0.01	0.01	0.01	0.0140488	0.01	0.0188197	0.01	0.015424	0.0153415	0.01	0.01	0.0250565	0.0178262	0.01	0.01	0.01	0.0503901	0.0192241	0.01	0.01	0.0479094	0.0468623	0.01	0.01	0.01	0.01	0.0123602	0.01	0.018767	0.0231755	0.0124949	0.046972	0.01	0.0358017	0.0167222	0.0185646	0.01	0.01	0.01	0.01	0.01		0	1	17	24
10	0.01	0.01	0.01	0.01	0.0124937	0.01	0.0104282	0.01	0.0187295	0.0187172	0.01	0.01	0.0236042	0.0172274	0.01	0.01	0.01	0.0566227	0.0183468	0.01	0.01	0.0457957	0.0528475	0.01	0.01	0.01	0.01	0.0121801	0.01	0.0173359	0.0231275	0.0125743	0.0289007	0.01	0.0497306	0.0145509	0.0132747	0.0107673	0.01	0.01	0.01	0.01		0	2	17	23
11	0.01	0.01	0.01	0.01	0.01	0.01	0.0151097	0.01	0.0270128	0.0205204	0.01	0.01	0.0234256	0.0169202	0.01	0.01	0.01	0.131032	0.0208822	0.01	0.01	0.0650764	0.0531895	0.01	0.01	0.01	0.01	0.0140423	0.01	0.0220532	0.0219986	0.01	0.040008	0.01	0.0637591	0.01	0.0178235	0.0161653	0.01	0.01	0.01	0.01		1	3	12	26
12	0.01	0.01	0.01	0.01	0.01	0.01	0.0159211	0.01	0.0334847	0.0193422	0.01	0.01	0.0208269	0.0192574	0.01	0.01	0.01	0.150525	0.0212577	0.01	0.01	0.0656395	0.0544268	0.01	0.01	0.01	0.01	0.0137941	0.01	0.0197058	0.0210741	0.01	0.0275175	0.01	0.0443875	0.01	0.0171796	0.0177188	0.01	0.01	0.01	0.01		1	2	13	26
13	0.01	0.01	0.01	0.01	0.0357536	0.01	0.0138339	0.0131697	0.0272914	0.0213431	0.01	0.01	0.0231275	0.0230304	0.01	0.01	0.01	0.183917	0.0188556	0.01	0.01	0.0699741	0.0593338	0.01	0.01	0.01	0.01	0.0147613	0.01	0.0183329	0.0181974	0.01	0.0240833	0.01	0.037216	0.01	0.0173576	0.0176951	0.01	0.01	0.01	0.01		1	2	15	24
14	0.01	0.01	0.01	0.01	0.0261918	0.01	0.0108969	0.0133707	0.0232402	0.0223596	0.01	0.01	0.0235755	0.0217482	0.01	0.01	0.01	0.217822	0.0188889	0.01	0.01	0.0873968	0.057603	0.01	0.01	0.01	0.01	0.0136645	0.01	0.0168727	0.0139899	0.01	0.0338735	0.0167074	0.0251718	0.01	0.0198937	0.0176731	0.01	0.01	0.01	0.01		1	2	16	23
15	0.01	0.01	0.01	0.01	0.024705	0.01	0.01	0.01	0.0232341	0.0225608	0.01	0.01	0.0364227	0.0208989	0.01	0.01	0.01	0.154929	0.0233644	0.01	0.01	0.0892154	0.0471057	0.01	0.01	0.01	0.01	0.011812	0.01	0.0164323	0.0128964	0.01	0.0333985	0.0157611	0.0241631	0.0142197	0.0170298	0.017052	0.01	0.01	0.01	0.01		1	1	16	24
16	0.01	0.01	0.01	0.01	0.026722	0.01	0.0159981	0.01	0.0246428	0.0285404	0.01	0.01	0.0350232	0.0209515	0.01	0.01	0.01	0.259471	0.0230736	0.01	0.01	0.224239	0.0464546	0.01	0.01	0.01	0.01	0.0121743	0.01	0.0149104	0.0176191	0.01	0.0419697	0.0208873	0.01	0.01	0.0164019	0.0166803	0.01	0.01	0.01	0.01		2	0	15	25
17	0.01	0.01	0.01	0.01	0.0284852	0.01	0.0115041	0.01	0.0331283	0.0243513	0.01	0.0112332	0.0380612	0.0197828	0.01	0.01	0.01	0.225491	0.0217801	0.01	0.01	0.262638	0.0532485	0.01	0.01	0.01	0.01	0.0139859	0.01	0.0152305	0.0124439	0.01	0.0390226	0.0163494	0.0184624	0.01	0.0170921	0.0165996	0.01	0.01	0.0115011	0.01		2	1	17	22
18	0.01	0.01	0.01	0.01	0.0263169	0.01	0.0179482	0.01	0.0325923	0.0334693	0.01	0.01	0.0551168	0.01928	0.01	0.01	0.01	0.137516	0.0179826	0.01	0.01	0.23629	0.0454364	0.01	0.01	0.01	0.01	0.0101674	0.01	0.0121805	0.0219231	0.01	0.0388887	0.0195909	0.0315586	0.01	0.0163687	0.0170566	0.01	0.01	0.01	0.01		2	1	15	24
19	0.01	0.01	0.01	0.01	0.0307662	0.01	0.0222543	0.0147534	0.0326989	0.021692	0.01	0.01	0.0530464	0.0193794	0.01	0.01	0.01	0.136418	0.0166589	0.01	0.01	0.42159	0.0458681	0.01	0.01	0.01	0.01	0.0109088	0.01	0.01	0.0205555	0.01	0.0388634	0.0199992	0.0475331	0.01	0.0172965	0.0161781	0.01	0.01	0.0141577	0.01		2	1	16	23
20	0.01	0.01	0.01	0.01	0.0374838	0.01	0.0198004	0.0126756	0.0263994	0.0498024	0.01	0.01	0.058964	0.0192351	0.01	0.01	0.01	0.0907126	0.0156009	0.01	0.01	0.362426	0.0450828	0.01	0.01	0.01	0.01	0.0120833	0.01	0.01	0.0229065	0.01	0.0368931	0.021391	0.0492229	0.01	0.0173601	0.0180861	0.01	0.01	0.0191222	0.01		1	2	16	23
21	0.01	0.01	0.01	0.01	0.0368022	0.01	0.021065	0.0115954	0.0283484	0.0265815	0.01	0.01	0.0630189	0.0180727	0.01	0.01	0.01	0.0799411	0.0171764	0.01	0.01	0.304421	0.056735	0.01	0.01	0.01	0.01	0.01	0.01	0.01	0.0202234	0.010419	0.0390628	0.0207814	0.0421958	0.01	0.017813	0.0170016	0.01	0.01	0.0158268	0.01		1	3	15	23
22	0.01	0.01	0.01	0.01	0.0396024	0.01	0.0230716	0.0137372	0.0180275	0.0240024	0.01	0.01	0.0470559	0.0187961	0.01	0.01	0.01	0.0744061	0.0146942	0.01	0.01	0.365385	0.0515203	0.01	0.01	0.01	0.01	0.01	0.01	0.01	0.0228187	0.01	0.0364285	0.0201412	0.0389586	0.01	0.0178108	0.0160932	0.01	0.01	0.0164201	0.01		1	2	15	24
23	0.01	0.01	0.01	0.01	0.0359418	0.01	0.0315525	0.0151613	0.0199405	0.0226883	0.01	0.01	0.0434484	0.0188921	0.01	0.01	0.01	0.0720833	0.0160587	0.01	0.01	0.472213	0.0503397	0.01	0.01	0.01	0.01	0.01	0.01	0.01	0.019528	0.01	0.0416752	0.0197682	0.0432036	0.01	0.0179339	0.0167742	0.01	0.01	0.0126349	0.01		1	2	15	24
24	0.01	0.01	0.01	0.01	0.0329947	0.01	0.0195657	0.0112418	0.0213916	0.0181863	0.01	0.01	0.0320804	0.0172603	0.01	0.01	0.01	0.064796	0.0187921	0.01	0.01	0.0784072	0.0628548	0.01	0.01	0.01	0.01	0.01	0.01	0.01	0.0175072	0.01	0.0423299	0.023007	0.0303843	0.01	0.0177216	0.0146199	0.01	0.01	0.01	0.01		0	3	14	25
25	0.01	0.01	0.01	0.01	0.0329081	0.01	0.0201295	0.01	0.016854	0.0185832	0.01	0.01	0.030034	0.0177855	0.01	0.01	0.01	0.0729857	0.014126	0.01	0.01	0.0689641	0.0604427	0.01	0.01	0.01	0.01	0.01	0.01	0.01	0.0155589	0.01	0.0372837	0.0203395	0.0207206	0.01	0.0166905	0.0147687	0.01	0.01	0.01	0.01		0	3	13	26
26	0.01	0.01	0.01	0.01	0.0298154	0.01	0.0170078	0.01	0.0115864	0.0147417	0.01	0.01	0.0243562	0.0180282	0.01	0.01	0.01	0.0765764	0.0147928	0.01	0.01	0.0627678	0.0409379	0.01	0.01	0.01	0.01	0.01	0.01	0.01	0.0135169	0.01	0.0236775	0.0161975	0.0262376	0.01	0.0157427	0.0148508	0.01	0.01	0.01	0.01		0	2	14	26
27	0.01	0.01	0.01	0.01	0.0278172	0.01	0.0167733	0.01	0.01	0.015335	0.01	0.01	0.0239953	0.0171216	0.01	0.01	0.01	0.0750261	0.0152957	0.01	0.01	0.0417023	0.0256871	0.01	0.01	0.01	0.01	0.01	0.01	0.01	0.01	0.01	0.0204382	0.0204225	0.0284834	0.0105047	0.0160156	0.0133307	0.01	0.01	0.0127439	0.01		0	1	15	26
28	0.01	0.01	0.01	0.01	0.0295819	0.01	0.0144524	0.0124486	0.01	0.012214	0.01	0.01	0.024028	0.0179319	0.01	0.01	0.01	0.0784876	0.0140088	0.01	0.01	0.0368503	0.0266776	0.01	0.01	0.01	0.01	0.01	0.01	0.01	0.0112091	0.01	0.01	0.0213798	0.0240186	0.01	0.01	0.012558	0.01	0.01	0.0141338	0.01		0	1	14	27
29	0.01	0.01	0.01	0.01	0.0254741	0.01	0.0212638	0.01	0.011906	0.0101836	0.01	0.01	0.0202791	0.01842	0.01	0.01	0.01	0.0785387	0.0135194	0.01	0.01	0.0253646	0.0547559	0.01	0.01	0.01	0.01	0.01	0.01	0.01	0.0111517	0.01	0.0527622	0.0238575	0.0421615	0.0163168	0.0183035	0.0115758	0.01	0.01	0.01	0.01		0	3	14	25
30	0.01	0.01	0.01	0.01	0.0279671	0.013906	0.0126376	0.01	0.0137738	0.01	0.01	0.01	0.0272671	0.0128094	0.01	0.01	0.01	0.0793693	0.0125761	0.01	0.01	0.0227453	0.0471369	0.01	0.01	0.01	0.01	0.01	0.01	0.01	0.016742	0.01	0.0768377	0.0246745	0.0545797	0.0140525	0.0187927	0.01	0.01	0.01	0.01	0.01		0	3	13	26
31	0.01	0.01	0.01	0.01	0.0308243	0.0214457	0.0164078	0.01	0.0215299	0.0100576	0.01	0.01	0.022188	0.0136718	0.01	0.01	0.01	0.0787818	0.0132558	0.01	0.01	0.0283767	0.042952	0.01	0.01	0.01	0.01	0.01	0.01	0.01	0.0112756	0.01	0.0472968	0.0254588	0.0255854	0.0106153	0.022049	0.01	0.01	0.01	0.01	0.01		0	1	16	25
32	0.01	0.01	0.01	0.01	0.0277708	0.01	0.01	0.01	0.0323056	0.0116914	0.01	0.01	0.0200048	0.0138342	0.01	0.01	0.01	0.0831132	0.011618	0.01	0.01	0.0253491	0.0410711	0.01	0.01	0.01	0.01	0.01	0.01	0.01	0.0175695	0.01	0.045736	0.0311486	0.02258	0.01	0.0218663	0.01	0.01	0.01	0.0101571	0.01		0	1	14	27
33	0.01	0.01	0.01	0.01	0.0308879	0.0114019	0.01	0.01	0.0211859	0.0165761	0.01	0.01	0.0274478	0.0131771	0.01	0.01	0.01	0.0775588	0.0123166	0.01	0.01	0.0264026	0.0237058	0.01	0.01	0.01	0.01	0.01	0.01	0.01	0.0173597	0.01	0.0361946	0.0288324	0.0213497	0.01	0.0213125	0.01	0.01	0.01	0.0107587	0.01		0	1	15	26
34	0.01	0.01	0.01	0.01	0.0301151	0.01	0.01	0.01	0.0158515	0.0131517	0.01	0.01	0.0227385	0.0162124	0.01	0.01	0.01	0.0734188	0.0120512	0.01	0.01	0.0319136	0.0347818	0.01	0.01	0.01	0.01	0.01	0.01	0.01	0.016129	0.01	0.0405795	0.019637	0.01	0.01	0.0209654	0.01	0.01	0.01	0.0104053	0.01		0	1	13	28
35	0.01	0.01	0.01	0.01	0.0283627	0.010946	0.01	0.01	0.0130577	0.0125624	0.01	0.01	0.0252342	0.0164342	0.01	0.01	0.01	0.0788423	0.0114177	0.01	0.01	0.0318796	0.0393979	0.01	0.01	0.01	0.01	0.01	0.01	0.01	0.0186025	0.01	0.0416103	0.0217119	0.01	0.01	0.0207266	0.01	0.01	0.01	0.01	0.01		0	1	13	28
36	0.01	0.01	0.01	0.01	0.0282947	0.0126588	0.01	0.01	0.0101858	0.0123252	0.01	0.01	0.0244634	0.0167855	0.01	0.01	0.01	0.0775767	0.010323	0.01	0.01	0.0301486	0.0378658	0.01	0.01	0.01	0.01	0.01	0.01	0.01	0.0206619	0.01	0.0419776	0.0237328	0.0133012	0.01	0.0209295	0.01	0.01	0.01	0.01	0.01		0	1	14	27
37	0.01	0.01	0.01	0.01	0.0286254	0.0129244	0.01	0.01	0.0103552	0.012595	0.01	0.01	0.0271006	0.0162815	0.01	0.01	0.01	0.107661	0.01	0.01	0.01	0.0289136	0.0396935	0.01	0.01	0.01	0.01	0.01	0.01	0.01	0.0181564	0.01	0.0399288	0.0118477	0.0170266	0.01	0.0208524	0.01	0.01	0.01	0.01	0.01		1	0	13	28
38	0.01	0.01	0.01	0.01	0.0296861	0.01	0.01	0.01	0.01	0.0120681	0.01	0.01	0.0262665	0.0151488	0.01	0.01	0.01	0.118894	0.01	0.01	0.01	0.02904	0.0339352	0.01	0.01	0.01	0.01	0.01	0.01	0.01	0.0174927	0.01	0.0420701	0.0119468	0.0296329	0.01	0.0244356	0.01	0.01	0.01	0.01	0.01		1	0	11	30
39	0.01	0.01	0.01	0.01	0.0298011	0.0109804	0.01	0.01	0.01	0.0126467	0.01	0.01	0.0264149	0.0124854	0.01	0.01	0.01	0.113402	0.01	0.01	0.01	0.0250653	0.0346701	0.01	0.01	0.01	0.01	0.01	0.01	0.01	0.0138984	0.01	0.041522	0.0132485	0.0302292	0.01	0.0239205	0.01	0.01	0.01	0.01	0.01		1	0	12	29
40	0.01	0.01	0.01	0.01	0.0296246	0.0104758	0.01	0.01	0.01	0.01	0.01	0.01	0.0236848	0.01	0.01	0.01	0.01	0.0931143	0.01	0.01	0.01	0.0233185	0.0305628	0.01	0.01	0.01	0.01	0.01	0.01	0.01	0.0121689	0.01	0.0283287	0.01	0.0185714	0.01	0.0241012	0.01	0.01	0.01	0.01	0.01		0	1	9	32
41	0.01	0.01	0.01	0.01	0.0287885	0.014774	0.01	0.01	0.01	0.01	0.01	0.01	0.0203253	0.01	0.01	0.01	0.01	0.110062	0.01	0.01	0.01	0.0144607	0.0264442	0.01	0.01	0.01	0.01	0.01	0.01	0.01	0.01	0.01	0.0230577	0.01	0.017279	0.01	0.0237781	0.01	0.01	0.01	0.01	0.01		1	0	8	33
42	0.01	0.01	0.01	0.01	0.0220394	0.0174103	0.01	0.01	0.01	0.01	0.01	0.01	0.0148137	0.01	0.01	0.01	0.01	0.0767572	0.01	0.01	0.01	0.013175	0.018865	0.01	0.01	0.01	0.01	0.01	0.01	0.01	0.01	0.01	0.0214698	0.01	0.0172408	0.01	0.0224204	0.01	0.01	0.01	0.01	0.01		0	1	8	33
Non stationary	0	0	0	0	0	0	0	0	0	0	0	0	0	0	0	0	0	18	0	0	0	8	0	0	0	0	0	0	0	0	0	0	0	0	0	0	0	0	0	0	0	0		26	58	604	1076
Stationary*	0	0	0	0	0	0	0	0	0	0	0	0	4	0	0	0	0	22	0	0	0	15	13	0	0	0	0	0	0	0	0	0	2	0	2	0	0	0	0	0	0	0		58
Stationary**	0	0	1	0	36	10	29	10	30	38	0	5	38	39	2	0	0	2	36	0	0	19	29	0	0	0	0	16	0	18	38	10	36	26	37	14	40	27	3	2	13	0		604
Stationary***	42	42	41	42	6	32	13	32	12	4	42	37	0	3	40	42	42	0	6	42	42	0	0	42	42	42	42	26	42	24	4	32	4	16	3	28	2	15	39	40	29	42		1076			1764
ADF test on 183 separate time windows for 42 countries (R software, tseries package, adf.test), k=1
				Overall
0.1 ≤ p-value	26	0.0147392		0.609977	***
0.05 ≤ p-value ≤ 0.1	58	0.0328798		0.952381	**
0.01 ≤ p-value < 0.05	604	0.342404		0.985261	*
p-value ≤ 0.01	1076	0.609977
