# Supplementary material for: Do economic shocks spread randomly?: A topological study of the global contagion network
Source: PLoS One. 2020 Sep 4;15(9):e0238626. doi: 10.1371/journal.pone.0238626 (PMC7473515; doi:10.1371/journal.pone.0238626)
Supplement: S1 File — These files contain the Matlab codes used for the rolling window Granger causality estimation procedure. These codes call the Granger causality test of [43]. The package also contains the data structures used by these codes in .mat files. (ZIP) [file pone.0238626.s003.zip]

Archive with 8 entries (8 files):
- networkGranger.m
- networkGrangerNC.m
- Omitperiods25.mat
- Omitperiods42.mat
- rolling_Granger.m
- rolling_GrangerNC.m
- Y25.mat
- Y42.mat
