# Supplementary material for: Do economic shocks spread randomly?: A topological study of the global contagion network
Source: PLoS One. 2020 Sep 4;15(9):e0238626. doi: 10.1371/journal.pone.0238626 (PMC7473515; doi:10.1371/journal.pone.0238626)
Supplement: S1 File — These files contain the Matlab codes used for the rolling window Granger causality estimation procedure. These codes call the Granger causality test of [43]. The package also contains the data structures used by these codes in .mat files. (ZIP) [file pone.0238626.s003.zip › networkGranger.m]

function [F_matrix, p_matrix, BestX, BestY, Crit] = networkGranger(Y0, n, max_x_lag, max_y_lag, firstYlag, alpha, use_best_x, use_best_y)

%The function choose every country pair and runs the Granger_Cause_1
%function. It is saving the results in matrices that the rolling_Granger
%script saves to arrays. 

%Create zero matricies
F_matrix=zeros(n,n);
p_matrix=zeros(n,n);

%Choose the country pairs
for i = 1:n
    A = Y0(:,i);
      for j = 1:n
        B = Y0(:,j);
            if  (A~=B)
[F, c_v, Fprob, Fprob_cor, dAIC, dBIC,chosen_x_lag, chosen_y_lag] = Granger_Cause_1(A, B, alpha, max_x_lag, use_best_x, max_y_lag, use_best_y, firstYlag, 'xName','yName', 0 , '.', 'Fprefix','Ptitle', 0 );

%Save the results in matrices
F_matrix(j,i)=F;
p_matrix(j,i)=Fprob;
BestX(i,:) = chosen_x_lag;
BestY(j,i) = chosen_y_lag;
Crit = c_v;


            else
                
            end
      end
end
