# Supplementary material for: Do economic shocks spread randomly?: A topological study of the global contagion network
Source: PLoS One. 2020 Sep 4;15(9):e0238626. doi: 10.1371/journal.pone.0238626 (PMC7473515; doi:10.1371/journal.pone.0238626)
Supplement: S1 File — These files contain the Matlab codes used for the rolling window Granger causality estimation procedure. These codes call the Granger causality test of [43]. The package also contains the data structures used by these codes in .mat files. (ZIP) [file pone.0238626.s003.zip › networkGrangerNC.m]

function [F_matrix, p_matrix, BestX, BestY, Crit] = networkGrangerNC(Y0,n,t,OP0,alpha, BA, BB)

%The crisis filter version of the networkGranger function.
%The function choose every country pair and runs the Granger_Cause_1
%function where the value of the OP array (the same time window period of the Omitperiods vector)
%is zero. 
%Input: Y0 - the chosen time period
%       n - number of countries
%       t - time window
%       OP0 - chosen time period of the Omitperiods
%       alpha - significance level
%       BA - maximum lag length of A (the previous BestXa)
%       BB - maximum lag length of B (the previous BestYa)
F_matrix=zeros(n,n);
p_matrix=zeros(n,n);
%First country with the previous maximum lag length
for i = 1:n
    optx =BA(i,t);
    max_x_lag =  optx;   use_best_x = 1 ;
%Second country with the previous maximum lag length   
      for j = 1:n
            opty = BB(j,i,t);
            max_y_lag =  opty;   use_best_y = 1 ;
            firstYlag = 1 ;
            if  (i~=j)
                OPA = OP0(:,optx);
                OPB = OP0(:,opty);
%Remove the crises periods (according to the longer lag length) with the
%help of the Omitperiods array
                    if OPA == OPB  
                        A = Y0(find(OPA==0),i);  
                        B = Y0(find(OPB==0),j);
                    elseif OPA > OPB
                        A = Y0(find(OPA==0),i);  
                        B = Y0(find(OPA==0),j); 
                    else OPA < OPB;
                        A = Y0(find(OPB==0),i);  
                        B = Y0(find(OPB==0),j);
                    end
 %Run the Granger_Cause_1 function                  
            [F,c_v, Fprob, Fprob_cor, dAIC, dBIC,chosen_x_lag, chosen_y_lag] = Granger_Cause_1(A, B, alpha, max_x_lag, use_best_x, max_y_lag, use_best_y, firstYlag, 'xName','yName', 0 , '.', 'Fprefix','Ptitle', 0 );
 %Save the output          
            F_matrix(j,i)=F;
            p_matrix(j,i)=Fprob;
            BestX(i,1) = chosen_x_lag;
            BestY(j,i) = chosen_y_lag;
            Crit = c_v;
            else
                
            end
      end
end
