# Supplementary material for: Do economic shocks spread randomly?: A topological study of the global contagion network
Source: PLoS One. 2020 Sep 4;15(9):e0238626. doi: 10.1371/journal.pone.0238626 (PMC7473515; doi:10.1371/journal.pone.0238626)
Supplement: S1 File — These files contain the Matlab codes used for the rolling window Granger causality estimation procedure. These codes call the Granger causality test of [43]. The package also contains the data structures used by these codes in .mat files. (ZIP) [file pone.0238626.s003.zip › rolling_Granger.m]

%This script runs on the Y time series and chooses every 13 year (52 observation) periods.
%It calls the function networkGranger. 
%And here we can set the inputs of the Granger_Cause_1 function (written by robert(2020).
%After running the functions the script save the results of the rolling
%windows in arrays (F-values, p-values, choosen lags).
%The script builds adjacency matricies from these results, that is saved in
%a variable called Granger.
tic

T = size(Y,1);      %number of observations

n = size(Y,2);      %number of countries

%Choosen inputs of the Granger_Cause_1 function
max_lag   = 5;
max_x_lag =  max_lag;   use_best_x = 1 ;
max_y_lag =  max_lag;   use_best_y = 1 ;
firstYlag = 1 ;
alpha     = 0.05;

%Zero elements array for the results
F_array=zeros(n,n,T-51);
p_array=zeros(n,n,T-51);
Granger=zeros(n,n,T-51);
BestXa=zeros(n,T-51);
BestYa=zeros(n,n,T-51);

%Run the functions for every time windows
for t = 1:T-51
    Y0 = Y(t:t+51,:);

 [F_matrix, p_matrix,BestX,BestY,Crit] = networkGranger(Y0,n, max_x_lag, max_y_lag, firstYlag, alpha, use_best_x, use_best_y);

 %Save the results in arrays
 
    F_array(:,:,t) = F_matrix;
    p_array(:,:,t) = p_matrix;
    BestXa(:,t)=BestX;
    BestYa(:,:,t)=BestY;
    CritV(:,t)=Crit;
    
end 

%Convert the Granger causality results to adjacency matrices

for t = 1:183
P0 = p_array(:,:,t);
[h, crit_p, adj_ci_cvrg, adj_p]=fdr_bh(P0);
Granger0 = h;
Granger0(boolean(eye(n)))=0;
Granger(:,:,t) = Granger0;

end
toc
