# Supplementary material for: Do economic shocks spread randomly?: A topological study of the global contagion network
Source: PLoS One. 2020 Sep 4;15(9):e0238626. doi: 10.1371/journal.pone.0238626 (PMC7473515; doi:10.1371/journal.pone.0238626)
Supplement: S1 File — These files contain the Matlab codes used for the rolling window Granger causality estimation procedure. These codes call the Granger causality test of [43]. The package also contains the data structures used by these codes in .mat files. (ZIP) [file pone.0238626.s003.zip › rolling_GrangerNC.m]

tic
%The crises filter version of the rolling_Granger script. This script
%also choose the same periods from the Omitperiods vector. It calls the
%networkGrangerNC function.

T = size(Y,1);      %number of observations

n = size(Y,2);      %number of countries

%Choosen inputs of the Granger_Cause_1 function

alpha     = 0.05;

%Zero elements array for the results
F_array=zeros(n,n,T-51);
p_array=zeros(n,n,T-51);
Granger=zeros(n,n,T-51);
BestXa=zeros(n,T-51);
BestYa=zeros(n,n,T-51);

%Run the functions for every time windows (and choose the periods of Omitperiods array)
for t = 1:T-51
    
  Y0 = Y(t:t+51,:);
  
  OP0 = Omitperiods(t:t+51,:);

  [F_matrix, p_matrix, BestX, BestY,Crit] =  networkGrangerNC(Y0,n,t,OP0,alpha, BA, BB);

  %Save the results in arrays
   
    F_array(:,:,t) = F_matrix;
    p_array(:,:,t) = p_matrix;
    BestXa(:,t)=BestX;
    BestYa(:,:,t)=BestY;
    CritV(:,t)=Crit;

end 

%Convert the Granger causality results to adjacency matrices with multiple
%hypothesis test: fdr_bh function (Groppe, 2015)

for t = 1:T-51
    
P0 = p_array(:,:,t);
[h, crit_p, adj_ci_cvrg, adj_p]=fdr_bh(P0);
Granger0 = h;
Granger0(boolean(eye(n)))=0;
Granger(:,:,t) = Granger0;

end

toc
